# Supplementary material for: The Defense Metabolite, Allyl Glucosinolate, Modulates Arabidopsis thaliana Biomass Dependent upon the Endogenous Glucosinolate Pathway
Source: Front Plant Sci. 2016 Jun 1;7:774. doi: 10.3389/fpls.2016.00774 (PMC4887508; doi:10.3389/fpls.2016.00774)
Supplement: Supplementary file 3 [file Table3.XLS]

## Sheet: Table_S3
	Table S3. ANOVAs comparing the plant biomass response of seven Arabidopsis thaliana accessions (Bay-0, Col-0, Ler-0, Tsu-1, Cvi-1, Kas and Sha) fed with 50 µM of allyl GSL using MS media at different sucrose concentrations (0, 1 and 2%).
	Individual factor Mean Squares (MS), individual factor F values and P values are presented.
	Sucrose 0%
		Treatment				Treatment*Experiment				Experiment
	Accesion	MS	F Value	Pr > F		MS	F Value	Pr > F		MS	F Value	Pr > F
	Bay-0	0.008192	91.47	<.0001		0.000185	2.06	0.1699		0.000266	2.97	0.0896
	Col-0	8.0222e-05	1.28	0.2806		0.000272	4.33	0.0383		0.000165	2.62	0.1137
	Cvi	1.4222e-05	0.51	0.4884		8.389e-06	0.3	0.7452		9.05e-05	3.25	0.0744
	kas	9.04e-05	3.25	0.0773		5.167e-06	0.15	0.8633		3.15e-05	0.91	0.4296
	Ler-0	2e-06	0.08	0.7787		4.0667e-05	1.68	0.2276		9.0889e-05	3.75	0.0542
	Sha	0.00144	15.85	0.0018		6.8389e-05	0.79	0.4754		4.8389e-05	0.56	0.5854
	Tsu-1	0.015901	101.71	<.0001		0.000636	4.07	0.0448		0.000156	1	0.3968
	Sucrose 1%
		Treatment				Treatment*Experiment				Experiment
	Accesion	MS	F Value	Pr > F		MS	F Value	Pr > F		MS	F Value	Pr > F
	Bay-0	0.016021	29.61	0.0001		0.000707	1.31	0.3068		0.001643	3.04	0.0857
	Col-0	0.022905	63.74	<.0001		0.000722	2.01	0.1769		0.000645	1.8	0.2078
	Cvi	6.516e-06	0.05	0.828		4.839e-05	0.37	0.7009		3.6785e-05	0.28	0.7618
	kas	0.001499	5.03	0.0546		0.00039	1.31	0.3062		0.000281	0.94	0.4171
	Ler-0	0.04497	90	<.0001		0.001377	2.76	0.1035		0.000176	0.35	0.7106
	Sha	1.38889e-08	0	0.9937		6.321e-06	0.03	0.9713		0.000165	0.76	0.4892
	Tsu-1	0.009464	22.63	0.0005		7.7976e-05	0.19	0.8322		0.000176	0.42	0.6658
	Sucrose 2%
		Treatment				Treatment*Experiment				Experiment
	Accesion	MS	F Value	Pr > F		MS	F Value	Pr > F		MS	F Value	Pr > F
	Bay-0	0.022554	15.32	0.002		0.00248	2.45	0.1278		3.642e-06	0	0.9964
	Col-0	0.016641	330.71	<.0001		6.6634e-05	1.32	0.3022		0.000284	5.64	0.0188
	Cvi	0.002408	3.07	0.105		0.000273	0.35	0.7127		0.003326	4.25	0.0403
	kas	0.003667	2.82	0.1188		0.000428	0.33	0.7254		0.000638	0.49	0.6236
	Ler-0	0.037109	51.85	<.0001		0.002261	3.16	0.0791		0.000937	1.31	0.306
	Sha	1.25e-07	0	0.9932		0.000213	0.13	0.8804		0.000708	0.43	0.6608
	Tsu-1	0.026833	23.46	0.0002		0.002517	1.26	0.3179		0.000412	0.21	0.8162
