# Supplementary material for: The Defense Metabolite, Allyl Glucosinolate, Modulates Arabidopsis thaliana Biomass Dependent upon the Endogenous Glucosinolate Pathway
Source: Front Plant Sci. 2016 Jun 1;7:774. doi: 10.3389/fpls.2016.00774 (PMC4887508; doi:10.3389/fpls.2016.00774)
Supplement: Supplementary file 4 [file Table4.XLS]

## Sheet: Table S4
	Table S4. ANOVAs comparing the GSL response of seven Arabidopsis thaliana accessions (Bay-0, Col-0, Ler-0, Tsu-1, Cvi-1, Kas and Sha) fed with 50 µM of allyl GSL using MS media at different sucrose concentrations (0, 1 and 2%).
			Individual factor Mean Squares (MS), individual factor F values and P values are presented.
								Indolics
		Sucrose 0%
			Treatment				Treatment*Experiment				Experiment
		Accession	MS	F Value	Pr > F		MS	F Value	Pr > F		MS	F Value	Pr > F
		Bay-0	0.0664072	4.17	0.0637		0.00024656	0.02	0.9846		0.0356485	2.24	0.1491
		Col-0	0.117652	52.28	<.0001		0.00019538	0.09	0.9174		0.0071885	3.19	0.0772
		Cvi	0.00580616	2.56	0.1442		9.64e-06	0	0.9958		0.00530506	2.34	0.1522
		kas	0.298075	98.1	<.0001		0.00110672	0.36	0.7091		0.0177735	5.85	0.039
		Ler-0	0.0804956	9.13	0.0106		0.00029887	0.03	0.9668		0.0160645	1.82	0.2037
		Sha	0.0177718	12.83	0.0038		6.598e-05	0.05	0.9536		0.00235665	1.7	0.2235
		Tsu-1	0.177611	7.43	0.0184		0.00029495	0.01	0.9878		0.0206117	0.86	0.447
								Long-chain
		Sucrose 0%
			Treatment				Treatment*Experiment				Experiment
		Accession	MS	F Value	Pr > F		MS	F Value	Pr > F		MS	F Value	Pr > F
		Bay-0	0.535617	26.39	0.0002		0.00198868	0.1	0.9074		0.123721	8.38	0.0053
		Col-0	0.060402	8.13	0.0146		0.00022427	0.03	0.9703		0.0207455	2.79	0.101
		Cvi	0.680067	2.78	0.1299		0.00252501	0.01	0.9897		0.0493893	0.2	0.8209
		kas	0.162939	13.41	0.0105		0.00060497	0.05	0.9518		0.0169029	1.39	0.3188
		Ler-0	0.296076	9.69	0.009		0.0010993	0.04	0.9648		0.0478716	1.57	0.2487
		Sha	0.0180744	0.27	0.6139		6.711e-05	0	0.999		0.0189721	0.28	0.7595
		Tsu-1	0.284488	5.28	0.0404		0.00105627	0.02	0.9806		0.0328228	0.61	0.5598
								Short-chain
		Sucrose 0%
			Treatment				Treatment*Experiment				Experiment
		Accession	MS	F Value	Pr > F		MS	F Value	Pr > F		MS	F Value	Pr > F
		Bay-0	11.9095	108.42	<.0001		0.0442188	0.4	0.6773		0.522277	6.54	0.012
		Col-0	3.94385	17.1	0.0014		0.00654937	0.03	0.9721		0.463061	2.01	0.1769
		Cvi	11.1956	6.48	0.0314		0.0415681	0.02	0.9763		1.42927	0.83	0.4678
		kas	53.6863	53.79	0.0003		0.199331	0.2	0.8242		0.721095	0.72	0.5234
		Ler-0	26.6867	18.4	0.0011		0.0990845	0.07	0.9343		1.59644	1.1	0.3641
		Sha	16.7276	188.27	<.0001		0.0277788	0.31	0.7373		0.189765	2.14	0.1609
		Tsu-1	10.8229	170.95	<.0001		0.0131193	0.29	0.7569		0.203639	4.42	0.0364
								Indolics
		Sucrose 1%
		Indol	Treatment				Treatment*Experiment				Experiment
		Accession	MS	F Value	Pr > F		MS	F Value	Pr > F		MS	F Value	Pr > F
		Bay-0	0.0606118	13.43	0.0032		8.41e-06	0	0.9981		0.00040529	0.09	0.9147
		Col-0	0.126975	52.44	<.0001		1.763e-05	0.01	0.9928		0.00064859	0.27	0.7695
		Cvi	0.052317	1.24	0.2865		7.26e-06	0	0.9998		0.00128904	0.03	0.9699
		kas	0.00134548	0.04	0.849		1.9e-07	0	1		0.00110141	0.03	0.9695
		Ler-0	0.0634134	9.19	0.0104		8.8e-06	0	0.9987		0.00047321	0.07	0.9341
		Sha	0.035413	8.68	0.0122		4.92e-06	0	0.9988		0.00018272	0.04	0.9563
		Tsu-1	0.00128428	0.03	0.8615		1.8e-07	0	1		0.00204163	0.05	0.9509
								Long-chain
		Sucrose 1%
			Treatment				Treatment*Experiment				Experiment
		Accession	MS	F Value	Pr > F		MS	F Value	Pr > F		MS	F Value	Pr > F
		Bay-0	1.02573	8.81	0.0118		0.0001424	0	0.9988		0.0070241	0.06	0.9418
		Col-0	0.047584	8.19	0.0143		6.61e-06	0	0.9989		0.00061109	0.11	0.901
		Cvi	0.221912	2.32	0.1535		3.081e-05	0	0.9997		0.00122131	0.01	0.9873
		kas	0.00155908	0.05	0.831		2.2e-07	0	1		0.00362053	0.11	0.8963
		Ler-0	0.233245	9.75	0.0088		3.238e-05	0	0.9986		0.00141014	0.06	0.943
		Sha	0.40969	17.23	0.0013		5.688e-05	0	0.9976		0.00105702	0.04	0.9567
		Tsu-1	0.342627	9.5	0.0095		4.757e-05	0	0.9987		0.00203691	0.06	0.9454
								Short-chain
		Sucrose 1%
			Treatment				Treatment*Experiment				Experiment
		Accession	MS	F Value	Pr > F		MS	F Value	Pr > F		MS	F Value	Pr > F
		Bay-0	18.1008	288.47	<.0001		0.00251296	0.04	0.9609		0.0676217	1.08	0.3712
		Col-0	4.2564	17.16	0.0014		0.00059092	0	0.9976		0.0417799	0.17	0.847
		Cvi	8.6931	85.79	<.0001		0.00120687	0.01	0.9882		0.0851174	0.84	0.4556
		kas	2.87332	5.67	0.0347		0.00039891	0	0.9992		0.113866	0.22	0.8021
		Ler-0	21.0234	18.53	0.001		0.0029187	0	0.9974		0.0470258	0.04	0.9595
		Sha	12.5902	67.4	<.0001		0.00174791	0.01	0.9907		0.0209782	0.11	0.8947
		Tsu-1	67.8569	658.28	<.0001		0.00942064	0.09	0.9133		0.0858465	0.83	0.4585
								Indolics
		Sucrose 2%
			Treatment				Treatment*Experiment				Experiment
		Accession	MS	F Value	Pr > F		MS	F Value	Pr > F		MS	F Value	Pr > F
		Bay-0	218.048	7.61	0.0109		17.9665	0.63	0.5428		1117.54	38.99	<.0001
		Col-0	0.299307	0.88	0.3675		0.190554	0.56	0.5863		2.49127	7.3	0.0084
		Cvi	4.84676	17.95	0.0003		0.620347	2.3	0.1223		0.564956	2.09	0.1454
		kas	0.00420837	2.53	0.1315		0.00973346	5.84	0.0279		0.129869	77.96	<.0001
		Ler-0	0.058757	9.17	0.0105		9.757e-05	0.02	0.9849		0.0052447	0.82	0.4644
		Sha	0.0129723	12.89	0.0037		2.154e-05	0.02	0.9789		0.00076939	0.76	0.4871
		Tsu-1	0.177611	7.43	0.0184		0.00029495	0.01	0.9878		0.0206117	0.86	0.447
								Long-chain
		Sucrose 2%
			Treatment				Treatment*Experiment				Experiment
		Accession	MS	F Value	Pr > F		MS	F Value	Pr > F		MS	F Value	Pr > F
		Bay-0	0.0758373	0.73	0.4015		0.134011	1.29	0.2939		3.16209	30.42	<.0001
		Col-0	0.0171506	0.29	0.5981		0.0548043	0.94	0.4188		0.101299	1.73	0.2185
		Cvi	0.00642559	1.12	0.3001		0.00563932	0.98	0.3882		0.130258	22.74	<.0001
		kas	0.0834641	16.78	0.0008		0.00936666	1.88	0.1889		0.0332731	6.69	0.0199
		Ler-0	0.216118	9.73	0.0089		0.0003589	0.02	0.984		0.0156291	0.7	0.5143
		Sha	0.0131932	0.27	0.6132		2.191e-05	0	0.9996		0.00619397	0.13	0.8824
		Tsu-1	0.207659	5.3	0.04		0.00034485	0.01	0.9912		0.0107159	0.27	0.7653
								Short-chain
		Sucrose 2%
		SC	Treatment				Treatment*Experiment				Experiment
		Accession	MS	F Value	Pr > F		MS	F Value	Pr > F		MS	F Value	Pr > F
		Bay-0	13.156	16.31	0.0005		13.974	17.33	<.0001		14.3299	17.77	<.0001
		Col-0	0.247878	0.06	0.8061		1.61708	0.41	0.6721		7.57459	1.92	0.1884
		Cvi	77.5624	5.3	0.0302		2.78068	0.19	0.828		21.2075	1.45	0.2543
		kas	5.86294	2.99	0.1028		2.40333	1.23	0.2842		0.0182332	0.01	0.9243
		Ler-0	19.4797	18.47	0.001		0.032349	0.03	0.9699		0.521203	0.49	0.6219
		Sha	16.7276	188.27	<.0001		0.0277788	0.31	0.7373		0.189765	2.14	0.1609
		Tsu-1	7.90006	171.65	<.0001		0.0131193	0.29	0.7569		0.203639	4.42	0.0364
