# Supplementary material for: The Defense Metabolite, Allyl Glucosinolate, Modulates Arabidopsis thaliana Biomass Dependent upon the Endogenous Glucosinolate Pathway
Source: Front Plant Sci. 2016 Jun 1;7:774. doi: 10.3389/fpls.2016.00774 (PMC4887508; doi:10.3389/fpls.2016.00774)
Supplement: Supplementary file 5 [file Table5.XLSX]

## Sheet: Table S5
Table S5. LSMeans for fresh weight (mg/plant) and GSL content (µmol/g of fw) in 96 natural Arabidopsis thaliana accessions grown in MS (control) and MS + allyl (50μM of allyl GSL).
SD is the standard deviation of the mean for five extractions from independent plants of the same accesion
		Weight		3OHP		3MSP		2OH-Butenyl		4MSB		4OHB		Allyl		5MSP		3-butenyl		3MTP		7MSH		4MTB		8MTO		7MTH		8MSO		I3M		4MOI3M		NMOI3M		total Aliphatics		total Indolics		total GLS		total C3 GLS		total C4 GLS		total C7 GLS
Accesion	Treatment	Mean	SD	Mean	SD	Mean	SD	Mean	SD	Mean	SD	Mean	SD	Mean	SD	Mean	SD	Mean	SD	Mean	SD	Mean	SD	Mean	SD	Mean	SD	Mean	SD	Mean	SD	Mean	SD	Mean	SD	Mean	SD	Mean	SD	Mean	SD	Mean	SD	Mean	SD	Mean	SD	Mean	SD
Aa-0	MS	13.7	2.24499	0	0	0.1115	0.00344238	0	0	0.34325	0.0167008	0	0	0	0	0	0	0	0	0	0	0.0791097	0.00160466	0	0	0.293839	0.00751317	0.121646	0.00327796	0.290353	0.00312867	0.576085	0.00626596	0.164113	0.00197352	0.20474	0.00420602	1.2397	0.0169709	0.944939	0.0117669	2.18464	0.0184621	0.1115	0.00344238	0.34325	0.00167008	0.200756	0.00338316
Ag-0	MS	10.5	3.7182	0	0	0	0	0.281692	0.0559989	0	0	0	0	0.266076	0.00549062	0	0	0.474632	0.0147985	0	0	0.0820321	0.00206037	0	0	0.215978	0.00915991	0.0791629	0.000563612	0.211959	0.00525452	0.39575	0.034863	0.225582	0.0312447	0.32185	0.0281442	1.61153	0.0456046	0.943182	0.093457	2.55471	0.0968508	0	0.00549062	0.281692	0.0268059	0.161195	0.00166221
Ang-0	MS	5.46	2.41826	0	0	0	0	0.249498	0.0430007	0	0	0	0	0.109825	0.00145008	0	0	0.170627	0.00455627	0	0	0.0694208	0.00303135	0.0131374	0.00293762	0.197561	0.00393226	0.104115	0.00984723	0.348137	0.0118283	0.248137	0.00997969	0.323079	0.0294777	0.394191	0.0322439	1.26232	0.0268786	0.965407	0.0710075	2.22773	0.073906	0	0.00145008	0.262635	0.0206212	0.173536	0.00822036
Bay-0	MS	7.58	1.50386	0.530426	0.214578	0.23093	0.0151392	0	0	0	0	0.124548	0.0232839	0	0	0.01451	0.00199593	0	0	0	0	0.0957018	0.00364537	0	0	0.507793	0.0152151	0.0694832	0.00163678	0.251102	0.00574204	0.285137	0.00398167	0.0686387	0.00317141	0.248365	0.0102343	1.82449	0.0421575	0.60214	0.0103496	2.42663	0.0391919	0.761356	0.0314881	0.124548	0.00232839	0.165185	0.00434277
Bg-2	MS	4.225	2.58376	0	0	0	0	0.0066857	0.0133714	0	0	0	0	0.188672	0.00653523	0	0	0.1865	0.00377845	0	0	0.0561868	0.00548051	0.00240508	0.000481017	0.1376	0.0119883	0.112019	0.00942888	0.243443	0.0147897	0.134121	0.0090823	0.0582356	0.00459766	0.0919601	0.00596069	0.933512	0.050225	0.284317	0.0194543	1.21783	0.0695584	0	0.00653523	0.00909078	0.00799645	0.168206	0.0148635
Bil-7	MS	21.175	9.1918	0	0	0	0	0	0	0	0	0	0	1.75502	0.0923441	0	0	0.0658868	0.00770131	0	0	0.0147424	0.00294848	0	0	0.20205	0.00859787	0.116865	0.00398327	0.26419	0.00844213	0.293145	0.0219016	0.0914453	0.00464541	0.356495	0.013409	2.41875	0.116635	0.741085	0.0302361	3.15984	0.146855	0	0.0923441	0	0.00770131	0.131608	0.00313172
Bor-1	MS	11.48	5.57826	0.200933	0.00838873	0.114558	0.00640585	0	0	0	0	0	0	0	0	0	0	0	0	0.135191	0.00383908	0	0	0	0	0.140877	0.000688909	0.0375244	0.000933156	0.303809	0.00602898	0.803673	0.0360501	0.37711	0.0110731	0.626337	0.0135852	0.932892	0.0155475	1.80712	0.0400741	2.74001	0.0555454	0.450682	0.00967037	0	0	0.0375244	0.000933156
Bor-4	MS	47.475	7.88263	1.51475	0.0922944	0.346999	0.00175775	0	0	0.0554607	0.000612262	0.134956	0.0140683	0	0	0	0	0	0	0.116614	0.00561544	0.0763053	0.00147088	0	0	0.721717	0.0291445	0.0274626	0.000684947	0.409935	0.00203661	0.425985	0.0115449	0.158121	0.00707872	0.444891	0.00640902	3.4042	0.0345642	1.029	0.0247731	4.4332	0.0583897	1.97836	0.0127388	0.190417	0.00138075	0.103768	0.0011915
Br-0	MS	11.775	1.55158	0.0702556	0.140511	0.00295301	0.000590601	0.149185	0.0372233	0	0	0	0	0.591158	0.0257078	0	0	1.26877	0.0250863	0	0	0.120839	0.00272053	0	0	0.3984	0.00906239	0.0730701	0.00828586	0.490757	0.0294434	0.464084	0.0159021	0.0417906	0.00183523	0.168033	0.00449323	3.16539	0.0884497	0.673907	0.0214845	3.83929	0.107201	0.0732086	0.0334456	0.149185	0.0385387	0.193909	0.00727065
Can-0	MS	3.088	2.24894	0	0	0.0864473	0.00193302	0	0	0	0	0	0	1.10306	0.0114238	0	0	0.060967	0.0055655	0	0	0.0622888	0.00568617	0	0	0.137245	0.00222054	0.114284	0.00235688	0.433025	0.0078822	0.192304	0.00804625	0.0550974	0.00119086	0.0965717	0.00692617	1.99731	0.0194558	0.343974	0.0161517	2.34129	0.0345773	0.0864473	0.0240632	0	0.0055655	0.176573	0.00346604
Cen-0	MS	25.22	1.02339	0	0	0.00654791	0.000597957	0.0522295	0.00880882	0	0	0	0	0.0446345	0.00254712	0.00620388	0.000350397	0.107515	0.00527619	0.0113801	0.00254467	0.0514293	0.00188058	0.0179746	0.00101545	0.865453	0.0223415	0.200445	0.00813756	0.280455	0.00395904	0.427751	0.0145122	0.0902211	0.00149874	0.492297	0.0108361	1.64427	0.0433519	1.01027	0.0265714	2.65454	0.0698196	0.017928	0.000861369	0.070204	0.011384	0.251875	0.00628386
CIBC-17	MS	13.22	4.78038	0	0	0	0	0	0	0	0	0	0	1.06945	0.0411021	0	0	0.0322106	0.00441394	0	0	0.0148843	0.00203964	0	0	0.170894	0.00474117	0.0833714	0.00318123	0.372046	0.0134535	0.143218	0.0123668	0.0813848	0.00261977	0.233369	0.0149448	1.74286	0.0655449	0.457972	0.0289009	2.20083	0.0928193	0	0.0411021	0	0.00441394	0.0982556	0.00521967
Cnt-1	MS	6.95	4.57347	0	0	0.0441427	0.00338289	0.128781	0.0488648	0	0	0.0282084	0.0056	0.109056	0.0125934	0.0379429	0.0043815	0.188637	0.0156348	0.435145	0.0502488	0.0555886	0.0064258	0	0	0.526583	0.0261465	0.213942	0.00592011	0.255161	0.0236568	0.319492	0.00217706	0.0931265	0.00246759	0.0830622	0.00960162	2.02319	0.0113272	0.495681	0.0141106	2.51887	0.0104749	0.479287	0.0597922	0.156989	0.058013	0.269531	0.000914077
Col-0	MS	13.725	1.33679	0.00582157	0.0100833	0.207271	0.00397815	0.00813457	0.0140895	1.74325	0.141651	0	0	0	0	0.112768	0.00104558	0	0	0	0	0.21462	0.00276245	0.157697	0.00266261	0.879967	0.0147182	0.0812411	0.000472427	0.216196	0.000813012	0.44406	0.0101587	0.0734616	0.0022879	0.56798	0.00998013	3.62696	0.0312614	1.0855	0.00430777	4.71247	0.0349163	0.213092	0.00470939	1.90908	0.0166343	0.295861	0.00250612
Dem-4	MS	14.25	4.78365	0.0344758	0.0233146	0.22075	0.00241262	0	0	0.451297	0.0244873	0	0	0	0	0.00231015	0.000462031	0.0219446	0.00146928	0.0117415	0.0023483	0.0622899	0.00433906	0.174741	0.010202	0.374715	0.013783	0.0702301	0.00333084	0.326012	0.00348214	0.39424	0.00556348	0.132028	0.00580476	0.393357	0.0158755	1.75051	0.0140296	0.919625	0.0180563	2.67013	0.0204586	0.266967	0.00434309	0.626038	0.0104574	0.13252	0.00303055
Do-0	MS	10.46	2.79875	0	0	0.122329	0.00502223	0	0	0.962452	0.173605	0	0	0	0.00152753	0.0476143	0.00101048	0	0	0.0111535	0.00249399	0.0651253	0.000294388	0.264419	0.0151203	0.220546	0.00613104	0.0830265	0.00239369	0.140753	0.00796705	0.195741	0.00554266	0.0384	0.00205106	0.110077	0.00517615	1.92425	0.0505448	0.344218	0.0118285	2.26847	0.0623367	0.133483	0.00441852	1.22687	0.0316245	0.148152	0.00256704
Dra-1	MS	30.65	1.77482	1.32439	0.101748	0.209063	0.001766	0.0023027	0.0046054	0	0	0.14443	0.00829117	0	0	0.0127066	0.000279214	0	0	0	0	0.0985973	0.00161502	0	0	0.688587	0.00468822	0.0343002	0.000317017	0.176708	0.00307143	0.570078	0.00169638	0.0694846	0.00284632	0.341937	0.00392308	2.69108	0.0119806	0.9815	0.00527577	3.67258	0.00785608	1.53345	0.00966382	0.146733	0.00100536	0.132898	0.00130452
Dra2-1	MS	15.9333	2.97714	0.882375	0.308864	0.400791	0.00854325	0	0	0.0181862	0.0314995	0	0	0	0	0	0	0	0	0.0145823	0.00252572	0.0589288	0.00191844	0	0	0.323768	0.00883567	0.0383629	0.00071187	0.183678	0.00260113	0.165723	0.00347786	0.0683827	0.00199691	0.206547	0.00285652	1.92067	0.0350955	0.440653	0.00785906	2.36132	0.0427932	1.29775	0.0348769	0.0181862	0.00314995	0.0972917	0.0018052
Dra3-1	MS	22.14	4.81799	1.7011	0.670515	0.174375	0.0126071	0	0	0.0357155	0.0329149	0	0	0	0.00321882	0	0	0.024874	0.00149782	0.00280402	0.000383983	0.0719311	0.00274681	0	0	0.545952	0.0182033	0.0413279	0.000399239	0.207368	0.00819632	0.323424	0.019497	0.053129	0.00171579	0.29028	0.0181995	2.82266	0.0938785	0.666833	0.0371954	3.48949	0.13107	1.87828	0.077389	0.0357155	0.00465164	0.113259	0.00268309
Edi-0	MS	5.175	2.21115	0	0	0	0	0	0	0	0	0	0	1.0188	0.00355568	0	0	0	0	0	0	0	0	0	0	0.158895	0.00316179	0.0426098	0.000617185	0.272957	0.0128046	0.154664	0.000776428	0.0527274	0.00358944	0.0837751	0.00562673	1.49326	0.015941	0.291166	0.00202655	1.78443	0.0178893	0	0.00355568	0	0	0.0426098	0.000617185
Eds-1	MS	4.975	2.10614	0	0	0	0	0	0	0	0	0	0	2.67894	0.164332	0	0	0	0	0.0631832	0.0126366	0.0240835	0.00314246	0	0	0.366879	0.0151403	0.189675	0.0195295	0.863054	0.0727531	0.468568	0.0271065	0.139607	0.000875788	0.446767	0.0403904	4.18582	0.243412	1.05494	0.0680833	5.24076	0.25705	0.0631832	0.152626	0	0.00223024	0.213758	0.0169917
Ep-0	MS	7.9	5.46168	0	0	0	0	0	0	0.102122	0.0227616	0	0	0	0.00159606	0.103878	0.00902299	0.0213017	0.00185028	0.0279974	0.00484929	0	0	0.13146	0.0227696	0.551777	0.0282507	0.03538	0.0035206	0.131991	0.0100474	0.298115	0.00639098	0.0530669	0.000291109	0.0485148	0.00840302	1.22316	0.00441867	0.399696	0.0149274	1.62285	0.0109146	0.0279974	0.00534671	0.233583	0.0231722	0.03538	0.0035206
Est-1	MS	19.1333	6.31057	0	0	0.169067	0.00787871	0	0	0.200138	0.0220179	0	0	0	0	0.039988	0.00692613	0.0210018	0.00363761	0	0	0.0933301	0.00846108	0.042	0.00727461	0.440613	0.046714	0.0256451	0.000665494	0.172474	0.00480958	0.59163	0.0558566	0.0950179	0.00410468	0.353544	0.0311245	1.20426	0.0841756	1.04019	0.0828884	2.24445	0.167063	0.169067	0.00787871	0.242138	0.0087414	0.118975	0.00912545
Fei-0	MS	4.6	0.6245	0.0247136	0.0251382	0	0	0.317417	0.122419	0	0	0	0	0.264561	0.0104558	0.0169719	0.00293961	0.792034	0.0152391	0	0	0.0536326	0.001408	0.181025	0.0174021	0.175478	0.00627214	0.112737	0.00323504	0.345976	0.00179298	0.173326	0.00590913	0.0566124	0.00486976	0.0566197	0.00424381	2.28454	0.0375463	0.286558	0.0116118	2.5711	0.0455481	0.0247136	0.00838795	0.498442	0.0236476	0.166369	0.00462975
Ga-0	MS	18.175	5.49689	0	0	0.0675027	0.00636682	0	0	0.00564947	0.0112989	0	0	1.63141	0.0303221	0	0	0	0	0	0	0.021607	0.00432139	0	0	0.220488	0.00593682	0.0663442	0.00382829	0.240524	0.00731992	0.630749	0.0234432	0.0399587	0.00252978	0.342005	0.0227302	2.25353	0.0231762	1.01271	0.0462085	3.26624	0.0689158	0.0675027	0.031806	0.00564947	0.00112989	0.0879511	0.00702193
Gie-0	MS	11.275	4.68499	0	0	0.0960137	0.00526796	0.059466	0.118932	0	0	0	0	0.522474	0.026521	0.0391348	0.00453167	1.41655	0.0321094	0.0737376	0.00853854	0.0439716	0.00879432	0.278732	0.0168162	0.382879	0.0208727	0.0706659	0.00323486	0.259848	0.00126853	0.689036	0.037943	0.176024	0.0134493	0.527367	0.0162998	3.24347	0.0254542	1.39243	0.0632067	4.6359	0.0488822	0.169751	0.015033	0.338198	0.0258127	0.114637	0.0120101
Gr-1	MS	23.625	8.38744	1.83314	0.0820503	0.0682687	0.000820581	0	0	0.0246981	0.028532	0.009	0.00133354	0	0	0	0	0	0	0	0	0.0361929	0.00194484	0	0	0.328479	0.0141522	0.0321419	0.000144618	0.184371	0.000737986	0.338607	0.00645372	0.109271	0.00678286	0.324281	0.00835291	2.51629	0.0257734	0.77216	0.0081587	3.28845	0.0338974	1.90141	0.0089147	0.0336981	0.00233878	0.0683348	0.00207109
Gy-0	MS	10.85	5.231	0	0	0.00469317	0.000938634	0.307915	0.0414049	0	0	0	0	1.21917	0.16012	0	0	0.935191	0.0329896	0	0	0.0910309	0.00439381	0.0206948	0.00238963	0.255961	0.0138802	0.247224	0.00564174	0.433786	0.00808645	0.168423	0.00523634	0.0609932	0.00114136	0.19115	0.0103179	3.51566	0.157532	0.420566	0.0166288	3.93623	0.159745	0.00469317	0.159818	0.32861	0.0517408	0.338255	0.00998171
Hau-0	MS	7.08	3.73725	0	0	0	0	0	0	0	0	0	0	1.20235	0.0593263	0	0	0.00425607	0.000951686	0	0	0.0148309	0.0020336	0	0	0.210109	0.00847484	0.078454	0.00421536	0.233686	0.0134814	0.230904	0.011274	0.141379	0.00594527	0.133397	0.00803914	1.74368	0.0827999	0.50568	0.0186212	2.24936	0.0928948	0	0.0593263	0	0.000951686	0.0932849	0.00330326
Hod	MS	10.625	1.2659	0.0772692	0.154538	0.210167	0.0168417	0	0	0	0	0	0	2.55534	0.00752884	0	0	0.0289303	0.00378754	0.0767597	0.00889017	0.0155098	0.0018365	0	0	0.166935	0.000936906	0.0419701	0.00131808	0.145397	0.00223505	0.168827	0.00598366	0.121191	0.0156625	0.0874577	0.0014197	3.31828	0.03016	0.377476	0.0118793	3.69576	0.0291264	0.364196	0.0334701	0	0.00378754	0.0574799	0.00297326
Hov2-1	MS	18.3667	4.5742	0.00908354	0.0157332	0.0581277	0.00418163	0.041326	0.00715787	0.0480656	0.00714479	0	0	1.49732	0.0392803	0	0	2.16047	0.0381179	0	0	0.0484739	0.00115493	0.0144121	0.00127103	0.306288	0.00996528	0.117419	0.00525251	0.349991	0.0181927	0.385258	0.00672363	0.083868	0.00442068	0.16809	0.00512511	4.65098	0.0586149	0.637216	0.0159397	5.28819	0.0610034	0.0672112	0.0389148	0.103804	0.034901	0.165893	0.00638168
Is-0	MS	19.5667	6.90604	0.0105923	0.0183464	0.0551161	0.00160314	0	0	0.407933	0.0193608	0	0	0	0	0.0241193	0.00209295	0	0	0	0	0.052781	0.00458007	0.0625067	0.00100846	0.617024	0.040722	0.0729606	0.00387948	0.198393	0.00660812	0.47642	0.0378913	0.140187	0.0026524	0.291937	0.00162631	1.50143	0.0237542	0.908545	0.0418154	2.40997	0.065399	0.0657083	0.000234281	0.470439	0.00172351	0.125742	0.0084588
Ka-0	MS	22.72	1.63871	0.60456	0.150688	0.0151132	0.00206953	0	0	0.0112028	0.0153407	0	0	0	0.000999724	0	0	0	0	0	0	0.0225949	0.00215865	0	0	0.233859	0.0111128	0.0386578	0.000430103	0.213591	0.00419408	0.109198	0.00667362	0.0550056	0.00284451	0.179631	0.0123453	1.14405	0.0253738	0.343835	0.0205102	1.48789	0.0451285	0.619673	0.0140646	0.0112028	0.00153407	0.0612527	0.00174189
Knox-10	MS	4.7	1.3784	0.0183786	0.0347215	0.0723204	0.00868361	0.016184	0.0221759	0	0	0	0	5.42752	0.100241	0	0	0.1386	0.0018636	0.0237892	0.00531943	0.00629926	0.00140856	0.00087766	0.000196251	0.349419	0.00606027	0.11563	0.00746267	0.602703	0.0340882	0.300897	0.0075856	0.0885684	0.00449159	0.225142	0.0125493	6.77172	0.148632	0.614608	0.024212	7.38633	0.170189	0.114488	0.103665	0.0170617	0.00161316	0.121929	0.00656881
Knox-18	MS	23.48	1.87184	0.0131421	0.0181048	0.0242444	0.00332442	0.0138563	0.0019	0	0	0	0	6.45586	0.0749926	0	0	0.105699	0.000542434	0	0	0.119072	0.00441366	0	0	0.991561	0.0394729	0.0748788	0.00390422	0.294968	0.00380502	0.385299	0.0020174	0.0482749	0.000933163	0.623528	0.0250287	8.09328	0.0996306	1.0571	0.0274304	9.15039	0.109445	0.0373865	0.0773929	0.0138563	0.00486455	0.193951	0.00172339
Kondara	MS	9.95	1.42009	0	0	0	0	0	0	0	0	0	0	1.42125	0.0215172	0	0	0.01425	0.00167008	0	0	0.00636009	0.00127202	0	0	0.0958986	0.00281592	0.0198506	0.00251673	0.248628	0.00338814	0.127701	0.00487116	0.148074	0.0203765	0.258126	0.0204754	1.80624	0.0289142	0.533901	0.0365932	2.34014	0.0126441	0	0.0215172	0	0.00167008	0.0262107	0.00302655
Ler-1	MS	12.12	4.49355	1.14644	0.0765155	0.220739	0.00646226	0.00271713	0.00607569	0.0374568	0.0111694	0.18269	0.00938133	0	0	0.0113346	0.00107069	0	0	0.0222685	0.000512518	0.0978001	0.00277456	0	0	0.3848	0.0140562	0.0332102	0.000562334	0.211945	0.00622754	0.603536	0.0147576	0.0992792	0.00192072	0.406371	0.010603	2.3514	0.0212354	1.10919	0.0215848	3.46059	0.0228276	1.38945	0.0107384	0.222864	0.00188549	0.13101	0.0023751
Liarum	MS	10.242	0.936387	0.0110878	0.0247931	0.0542372	0.00743784	0	0	0	0	0	0	0.851782	0.117616	0	0	0	0	0.0151924	0.00208341	0.0305083	0.00306914	0	0	0.227173	0.0150176	0.0724046	0.00205018	0.253356	0.00561459	0.262541	0.0176987	0.0383144	0.000982242	0.125157	0.0141895	1.51574	0.13642	0.426012	0.0301286	1.94175	0.138445	0.0805174	0.122904	0	0	0.102913	0.00474847
Lis-1	MS	12.18	3.4047	0.0115175	0.0257539	0.0605761	0.00309127	0	0	0	0	0	0	2.54915	0.0802042	0	0	0.110123	0.00125365	0	0	0.0538706	0.00195877	0	0	0.447993	0.0177975	0.105591	0.00407421	0.349371	0.00555773	0.382151	0.00940124	0.0579342	0.00127758	0.438204	0.00857675	3.68819	0.106422	0.878289	0.0176799	4.56648	0.10025	0.0720935	0.0808372	0	0.00125365	0.159462	0.00592559
LL-0	MS	4.74	4.62634	0	0	0.0281073	0.00257011	0	0	0.266054	0.106385	0	0	0	0	0.0153681	0.00212808	0.0185377	0.00256699	0.0217806	0.00301603	0.0568151	0.00786738	0.97618	0.0286321	0.289898	0.0149237	0.113492	0.00609566	0.459537	0.0155216	0.288335	0.00449608	0.0388738	0.00361015	0.173255	0.0192313	2.24577	0.0379051	0.500464	0.0238293	2.74623	0.0550592	0.0498879	0.00404654	1.24223	0.0274413	0.170307	0.0034359
Lom1-1	MS	9.425	5.3319	1.26503	0.457703	0	0	0	0	0	0	0.175135	0.0078785	0	0	0.0182713	0.00227864	0	0	0.0389394	0.00261345	0.215239	0.0101765	0	0	1.25211	0.0319996	0.117811	0.00548667	0.414606	0.00304591	0.561905	0.00834229	0.0993972	0.00390577	0.487508	0.0144894	3.49715	0.0969845	1.14881	0.0108781	4.64596	0.0891069	1.30397	0.0456762	0.175135	0.0078785	0.333051	0.0155934
Lp2_6	MS	11.7	3.15278	0.84429	0.128325	0.535715	0.0203464	0	0	0	0	0	0	0	0	0	0	0	0	0.1528	0.00643129	0.0625837	0.00183217	0.00489886	0.000673148	0.482154	0.0213678	0.0529546	0.00179587	0.303509	0.00376502	0.366022	0.00717538	0.102422	0.00269284	0.338814	0.00228491	2.43891	0.0433903	0.807257	0.00709197	3.24616	0.0413985	1.53281	0.0208259	0.00489886	0.000673148	0.115538	0.00362469
Lp2-2	MS	12.58	5.12416	0.140701	0.0414085	0.271684	0.0201005	0	0	0	0	0	0	0	0	0.0132375	0.00296	0.00252957	0.000565628	0.0202088	0.00189791	0.0474034	0.00136128	0	0	0.537823	0.00597958	0.0318037	0.00182021	0.200374	0.00560242	0.261875	0.00683601	0.0895629	0.00495111	0.148169	0.00977239	1.26576	0.0144068	0.499607	0.0196513	1.76537	0.00675262	0.432594	0.0232214	0	0.000565628	0.079207	0.00294416
Lu-1	MS	15.675	5.2239	1.25373	0.240284	0.0892859	0.00597897	0	0	0.00668975	0.0133795	0	0	0	0	0	0	0	0	0.00438524	0.000877048	0.0355198	0.00237857	0.00416822	0.000482906	0.266934	0.0152972	0.0342993	0.00102851	0.163839	0.00393752	0.297033	0.0183811	0.0843591	0.00447564	0.307374	0.0173814	1.85885	0.0460445	0.688767	0.0394465	2.54761	0.0749907	1.3474	0.0274187	0.010858	0.00163738	0.069819	0.00337231
Lz-0	MS	10.775	1.55215	0.604946	0.377129	0.125388	0.0144974	0	0	0	0	0	0	0	0	0	0	0	0	0.12621	0.0213659	0.0502892	0.00350084	0	0	0.389775	0.0285178	0.0454433	0.00552581	0.37095	0.0289203	0.441068	0.0262632	0.148113	0.00636744	0.238718	0.0160293	1.713	0.125702	0.827898	0.0467182	2.5409	0.170563	0.856544	0.0651012	0	0	0.0957325	0.00832633
Mir-0	MS	13.175	8.57375	0.00635829	0.0127166	0.0112004	0.00129918	0.610199	0.220979	0	0	0	0	0.301369	0.0117198	0.0100477	0.00200955	1.77703	0.0814582	0	0	0.137607	0.00940744	0.0143654	0.00287308	0.474248	0.0345515	0.153126	0.00844026	0.445145	0.0128874	0.508482	0.0359896	0.102592	0.00430378	0.211818	0.0204754	3.9407	0.198422	0.822892	0.0595463	4.76359	0.256893	0.0175587	0.0120854	0.624564	0.159413	0.290734	0.0062834
Mr-0	MS	14.88	1.52246	0.00260298	0.00582045	0.0374418	0.00214894	0	0	0.370563	0.175175	0	0	0	0.00755791	0.00797031	0.000727945	0	0	0	0	0.0266393	0.00268566	0.065653	0.0027916	0.109858	0.00259726	0.0392701	0.00172799	0.0625293	0.00112588	0.0912447	0.00305253	0.0653748	0.0017178	0.0876102	0.00349332	0.756327	0.027179	0.24423	0.00647807	1.00056	0.03257	0.0400448	0.00534483	0.436216	0.0176255	0.0659094	0.002945
Mrk-0	MS	18.48	1.75013	0.0134279	0.0184671	0.0212896	0.0021427	0	0	0	0	0	0	1.92645	0.105588	0	0	0.0854538	0.00554836	0	0	0.0750855	0.00484789	0.009	0.00201246	0.472261	0.0257421	0.114056	0.0097719	0.347624	0.023586	1.26045	0.222453	0.111714	0.000994947	0.183315	0.00628106	3.06464	0.158255	1.55548	0.220064	4.62012	0.278642	0.0347176	0.10674	0.009	0.00657892	0.189141	0.0145718
Na-1	MS	7.312	1.69521	0	0	0.0970536	0.00444869	0	0	0	0	0	0	0	0	0	0	0	0	0	0	0.0137019	0.00187621	0	0	0.299364	0.016325	0.048018	0.00156394	0.231867	0.0168906	0.681934	0.0158617	0.09586	0.00164873	0.329674	0.0156388	0.690004	0.0371042	1.10747	0.0155627	1.79747	0.0490307	0.0970536	0.00444869	0	0	0.0617199	0.000729224
Nok-3	MS	11.54	6.77813	0.0215704	0.0297246	0	0	0	0	0	0	0	0	1.37266	0.161039	0.0293821	0.00657003	0.0734116	0.00700069	0	0	0.110875	0.00838805	0.0161557	0.00361253	0.828819	0.0545109	0.0788159	0.00216301	0.356293	0.0160185	0.569963	0.0331614	0.0627024	0.00103104	0.310589	0.0204717	2.88798	0.218024	0.943255	0.0526991	3.83124	0.242243	0.0215704	0.162848	0.0161557	0.00830649	0.189691	0.00881555
OMO2-3	MS	19.098	1.40528	0.00773265	0.0127635	0.0545299	0.00360333	0	0	0	0	0	0	2.91499	0.172501	0	0	0.102806	0.00142169	0.226897	0.0168285	0.0426359	0.000672898	0	0	0.292315	0.00521054	0.0286383	0.00150702	0.227746	0.00438238	0.343861	0.0210569	0.109934	0.0038676	0.378115	0.013806	3.89829	0.16398	0.83191	0.0318601	4.7302	0.195746	0.28916	0.154972	0	0.00142169	0.0712741	0.000952433
Or-0	MS	7.4	5.37649	0.00427289	0.00854577	0.128685	0.00549521	0	0	0.325712	0.193152	0	0	0	0	0	0	0	0	0	0	0.0258613	0.00316735	0.144225	0.0176639	0.171738	0.0135983	0.0660899	0.00262861	0.195983	0.00780502	0.0418541	0.00341309	0.0820272	0.00503793	0.0847259	0.00798468	1.06257	0.0608302	0.208607	0.0104468	1.27118	0.0711645	0.132958	0.00490521	0.469938	0.0362331	0.0919512	0.0045967
Ost-0	MS	10.35	5.86544	0.0120714	0.0139882	0.012091	0.00139931	0	0	0	0	0	0	0.762127	0.066967	0	0	0.0739156	0.00174515	0	0	0.040179	0.00243509	0.00638569	0.000739026	0.349564	0.0280796	0.0621151	0.00145666	0.30629	0.00851718	0.111556	0.00437363	0.0781714	0.0039293	0.109287	0.00573222	1.62474	0.0399094	0.299014	0.0140105	1.92375	0.037697	0.0241625	0.0653605	0.00638569	0.00233625	0.102294	0.002413
Oy-0	MS	14.025	3.70439	0	0	0.393199	0.00555515	0	0	0	0	0	0	0	0.00136786	0	0	0.0522267	0.00603849	0.0740348	0.00856096	0.0126253	0.00145974	0	0	0.256402	0.00686983	0.033056	0.00120915	0.206263	0.00102664	0.330872	0.0105805	0.0574078	0.00135647	0.144809	0.000815175	1.03964	0.0119542	0.533089	0.00891496	1.57273	0.0208311	0.467234	0.0126502	0	0.00603849	0.0456812	0.00266678
Per-1	MS	11.92	6.53621	0	0	0.270325	0.0186569	0	0	0.0199058	0.0276795	0	0	0	0	0	0	0	0	0	0	0.0431767	0.00427685	0	0	0.266386	0.010672	0.049038	0.00241841	0.178394	0.0136192	0.364862	0.016074	0.229813	0.0182857	0.16857	0.00921201	0.827225	0.0191624	0.763246	0.0401657	1.59047	0.0581973	0.270325	0.0186569	0.0199058	0.00276795	0.0922147	0.00511892
Petergof	MS	23.16	1.70014	0.826493	0.172493	0.270059	0.0213564	0	0	0	0	0.047683	0.00506587	0	0.000996989	0.00166015	0.00037122	0.00285347	0.000638056	0.0471604	0.00272299	0.0367114	0.00206095	0.00889186	0.000847264	0.28994	0.0156572	0.0415201	0.00234029	0.216488	0.00396017	0.316228	0.0127428	0.0892068	0.00284035	0.385913	0.026866	1.79392	0.0298546	0.791348	0.0414773	2.58527	0.0454038	1.14371	0.0312894	0.0565749	0.0043767	0.0782314	0.000802219
Pna-10	MS	18.25	7.07743	0.0121291	0.0242582	0.0474395	0.000445469	0	0	0	0	0	0	8.32171	0.0879808	0	0	0.152833	0.00382816	0.072515	0.0100491	0.1144	0.00176599	0	0	0.874639	0.0212876	0.0430751	0.00257037	0.261823	0.00240946	0.4228	0.00617531	0.116512	0.0097288	0.286744	0.0125281	9.90056	0.0706636	0.826056	0.00849847	10.7266	0.0676423	0.132084	0.0807111	0	0.00380266	0.157475	0.00200385
Pna-17	MS	8.36	3.04598	0	0	0.029255	0.00324305	0	0	0	0	0.00798797	0.0178616	3.06273	0.0736967	0	0	0.0475799	0.00492148	0.0109938	0.00245829	0.0539116	0.00240062	0	0	0.265021	0.00946609	0.0744845	0.00684435	0.407548	0.0178164	0.403841	0.00594066	0.109924	0.00449725	0.202703	0.00855125	3.95951	0.105106	0.716468	0.0187092	4.67598	0.0894016	0.0402488	0.0734506	0.00798797	0.00543482	0.128396	0.00921142
Pog-0	MS	12.3	5.11517	0.0189073	0.0365976	0.00106003	0.000145244	0.0908086	0.0124912	0.156599	0.21541	0	0	0.350978	0.012155	0.0204637	0.00280393	0.441633	0.0541218	0.227693	0.0509138	0.0870164	0.00511124	0.0204148	0.00279723	0.492154	0.0163267	0.130361	0.0100283	0.314555	0.0118985	0.434405	0.0136181	0.104482	0.00286414	0.26312	0.0148512	2.35264	0.101844	0.802007	0.0285815	3.15465	0.097802	0.247661	0.0486422	0.267822	0.086296	0.217377	0.0147802
Pu2-23	MS	17.14	6.7196	0	0	0.0271025	0.0027059	0	0	0	0	0	0	1.23682	0.0337594	0	0	0.160415	0.00287022	0	0	0.0388756	0.000853369	0	0	0.396419	0.015572	0.0603261	0.00423326	0.324544	0.00681107	0.325461	0.0260537	0.10277	0.0019466	0.406278	0.0222843	2.2445	0.0553651	0.834509	0.0465496	3.07901	0.0932445	0.0271025	0.0350981	0	0.00287022	0.0992017	0.00411311
Pu2-7	MS	22.45	5.62643	0.0229495	0.045899	0.0830505	0.00225037	0	0	0	0	0	0	3.46317	0.0287216	0.0113305	0.0022661	0.0578086	0.00498274	0.0158393	0.00183441	0.0819503	0.00482917	0	0	0.56069	0.0274422	0.0756186	0.00475288	0.371646	0.0143624	0.69654	0.0313411	0.0961549	0.00522196	0.601754	0.0257274	4.74405	0.0206324	1.39445	0.0622851	6.1385	0.0815781	0.121839	0.0251259	0	0.00498274	0.157569	0.00955826
Pu2-8	MS	21.46	6.81638	0	0	0.0378679	0.00149159	0	0	0	0	0	0	1.2782	0.0451875	0.0285986	0.0026264	0.139784	0.00365567	0	0	0.103607	0.00571426	0.166969	0.0107429	0.462275	0.014253	0.0981551	0.00633642	0.313809	0.011704	0.527075	0.0318979	0.0770987	0.00390442	0.502633	0.0225405	2.62927	0.0201037	1.10681	0.0582923	3.73607	0.0670128	0.0378679	0.0463512	0.166969	0.0071694	0.201762	0.0120474
Rak-2	MS	6.6	2.77308	0.529888	0.07019	0	0	0	0	0	0	0	0	0	0	0	0	0	0	0.0660647	0.00579448	0.00793703	0.00137473	0	0	0.32226	0.0106193	0.0491101	0.00257555	0.316617	0.0160596	0.213884	0.0147787	0.0639877	0.00350312	0.229207	0.00997722	1.29188	0.0397702	0.507079	0.0282401	1.79896	0.0678525	0.595952	0.0121141	0	0	0.0570472	0.0012765
Ren-1	MS	3.125	1.19548	0.0401385	0.0600334	0.0825746	0.010057	0.319081	0.0233088	0	0	0.907679	0.107682	0.0602571	0.00714856	0	0	0.0715823	0.00849211	0	0	0.038832	0.0026879	0.059095	0.00701068	0.163655	0.003765	0.142122	0.00739707	0.390615	0.013392	0.468905	0.0337403	0.0999683	0.00411527	0.187406	0.00818149	2.27563	0.101052	0.75628	0.0450716	3.03191	0.139418	0.122713	0.00609273	1.28585	0.101385	0.180954	0.0100791
Rev-1	MS	11.175	7.6635	0	0	0	0	0	0	0.261592	0.0296923	0	0	0	0	0	0	0.0558148	0.00966741	0.138023	0.00541326	0.0495803	0.00244297	0.310082	0.0139298	0.187062	0.00662918	0.115603	0.00187709	0.262433	0.00753488	0.240891	0.00100847	0.0966592	0.000245376	0.129141	0.000629224	1.38019	0.0423896	0.466691	0.00138481	1.84688	0.0432817	0.138023	0.00541326	0.571673	0.0254199	0.165183	0.00327165
Rmx-A02	MS	16.26	6.70246	0.00650206	0.0145391	0.0562397	0.00326805	0.0346345	0.0474988	0	0	0	0	2.93701	0.267303	0	0	0.0567285	0.0030405	0.0661432	0.00620291	0.106135	0.00794716	0	0	0.523728	0.00474007	0.0551012	0.00215677	0.30134	0.00783241	0.573504	0.0252885	0.125572	0.00769858	0.276087	0.0254754	4.14357	0.257637	0.975164	0.0103931	5.11873	0.25165	0.128885	0.276923	0.0346345	0.0026965	0.161237	0.00886289
RRS-7	MS	7.88	4.0917	0.00453636	0.0101436	0	0	0	0	0	0	0	0	1.84958	0.0681929	0	0	0.0454186	0.00266207	0.0851414	0.00866796	0.015942	0.00159392	0	0	0.161176	0.00479646	0.0580297	0.00165043	0.301256	0.0146746	0.230176	0.0110731	0.059813	0.00144851	0.211647	0.0147566	2.52108	0.0781613	0.501636	0.0261108	3.02272	0.0861842	0.0896778	0.0763081	0	0.00266207	0.0739717	0.00175764
Rsh-4	MS	33.28	1.0054	1.1923	0.132404	0	0	0	0	0	0	0.0797031	0.0449684	0	0.00200788	0.0108378	0.00148622	0	0	0.257929	0.0240665	0.216353	0.0181853	0	0	0.660182	0.0141611	0.0686038	0.00335152	0.124595	0.00905553	0.66956	0.0167092	0.0622099	0.00116797	0.284641	0.0289518	2.64914	0.0248354	1.01641	0.0374849	3.66555	0.0585261	1.45023	0.0314236	0.0797031	0.00449684	0.284957	0.0212905
Rubeznhoe-1	MS	15.85	1.3777	0.00370447	0.00740894	0.0521387	0.00644809	0	0	0	0	0	0	1.39511	0.0762193	0	0	0.173251	0.0255076	0.0529779	0.0105956	0.0672428	0.00289947	0	0	0.367734	0.0173213	0.0580447	0.00434107	0.242166	0.00593947	0.223404	0.00753785	0.160223	0.0172467	0.31009	0.0126797	2.41237	0.0617142	0.693717	0.0323018	3.10609	0.0937803	0.108821	0.0859188	0	0.0515953	0.125287	0.004669
San-2	MS	16.45	2.95466	0	0	0.173669	0.00949836	0	0	0.491682	0.138164	0	0	0	0.00109914	0.0279723	0.00325419	0	0	0	0	0.094195	0.0071705	0.205822	0.00894737	0.398288	0.0211174	0.0770135	0.00773726	0.224002	0.00420576	0.208557	0.00940376	0.0587093	0.00542589	0.324784	0.0201102	1.70209	0.0544961	0.592051	0.0329978	2.29414	0.0869997	0.173669	0.00853989	0.697503	0.0216813	0.171209	0.0146792
Sanna2	MS	15.12	3.63139	0.01061	0.0237248	0	0	0	0	0	0	0	0	9.72851	0.111536	0	0	0.1124	0.0012502	0.0555563	0.0124228	0.0576269	0.00792264	0	0	0.774902	0.03265	0.346202	0.00735236	0.930306	0.00989581	0.726013	0.0230273	0.135423	0.00369844	0.344518	0.0193834	12.0161	0.14664	1.20595	0.0170391	13.2221	0.142169	0.0661664	0.119466	0	0.0012502	0.403828	0.00350033
Sap-0	MS	13.975	6.85486	0.114157	0.0588831	0	0	0	0	0	0	0	0	0	0	0	0	0	0	0	0	0	0	0	0	0.0600898	0.00287684	0.0443499	0.00242509	0.170268	0.0100661	0.0589919	0.00456095	0.025488	0.00179248	0.041796	0.00312705	0.388865	0.00985782	0.126276	0.0058968	0.515141	0.0154654	0.114157	0.00588831	0	0	0.0443499	0.00242509
Sha	MS	10.225	5.25825	0.0118669	0.0237338	0.0485255	0.00313692	0.0260599	0.0521199	0	0	0	0	0.450169	0.0148908	0	0	1.27974	0.0101763	0	0	0.0863341	0.00714376	0.0108929	0.00217857	0.427417	0.0600343	0.107743	0.00774942	0.369839	0.0185436	0.252519	0.0253536	0.0858986	0.00191656	0.188918	0.017406	2.81859	0.0820089	0.527336	0.0432056	3.34592	0.125201	0.0603924	0.0103333	0.0369528	0.0139455	0.194077	0.0126114
Sorbo	MS	23.3	6.43195	0.00432542	0.00967192	0	0	0	0	0.00222568	0.00497676	0	0	1.52669	0.0879634	0	0	2.73596	0.158453	0	0	0.0564751	0.00525533	0.0270848	0.00262441	0.336122	0.00338466	0.077554	0.00732993	0.248293	0.00175032	0.466236	0.00216449	0.0752364	0.00135674	0.0153472	0.000532568	5.01474	0.253096	0.55682	0.00247318	5.57156	0.251781	0.00432542	0.0880254	0.0293105	0.160094	0.134029	0.0125779
Sq-1	MS	3.6225	2.39416	0	0	0	0	0.107559	0.0891591	0	0	0	0	0.109818	0.00233185	0	0	0.234045	0.00735643	0	0	0.0321891	0.00214987	0	0	0.155068	0.0035066	0.122336	0.00526517	0.273444	0.00291715	0.126159	0.00405275	0.318185	0.0167748	0.218177	0.00765685	1.03446	0.0329158	0.662521	0.0279397	1.69698	0.0595853	0	0.00233185	0.107559	0.0294322	0.154525	0.00595424
St-0	MS	9.86	3.39676	1.03682	0.343243	0.0113865	0.00254609	0	0	0	0	0	0	0	0	0	0	0	0	0	0	0.0535946	0.00189689	0	0	0.266584	0.00653804	0.109796	0.00805888	0.335719	0.0187426	0.332511	0.0131698	0.058367	0.0017101	0.470432	0.0305203	1.8139	0.048025	0.86131	0.0393094	2.67521	0.0716978	1.0482	0.0359815	0	0	0.163391	0.00853805
Ste-0	MS	13.025	3.88705	0.00130637	0.00261274	0.0119982	0.00138601	0.00798089	0.0159618	0	0	0	0	0.925219	0.0682232	0	0	0.0385708	0.00676164	0	0	0.0250268	0.00398018	0	0	0.220515	0.0108313	0.0599921	0.00346298	0.297524	0.0135505	0.0935244	0.00627675	0.0597728	0.00394901	0.0878153	0.00278854	1.58813	0.10193	0.241113	0.0128131	1.82925	0.113683	0.0133045	0.0688504	0.00798089	0.0083509	0.0850189	0.00659923
Stw-0	MS	13.975	5.5614	0.438694	0.0249528	0.207129	0.00554893	0.0136232	0.0157356	0	0	0	0	0	0	0	0	0	0	0.0196629	0.00227117	0	0	0	0	0.218271	0.00214307	0.144058	0.0117678	0.243475	0.00524898	0.824908	0.0118943	0.281875	0.0204455	0.507126	0.0326361	1.28491	0.00805585	1.61391	0.0644895	2.89882	0.0690918	0.665486	0.00822065	0.0136232	0.0044773	0.144058	0.0117678
Ta-0	MS	5.75	3.53034	0.364041	0.0399294	0.332039	0.00725305	0	0	0.00530676	0.0106135	0	0	0	0	0	0	0	0	0.177553	0.00518451	0.0253074	0.00027248	0	0	0.134346	0.004144	0.0763225	0.00337224	0.18552	0.00525796	0.633113	0.0254661	0.175015	0.00216386	0.594762	0.0299295	1.30044	0.0135528	1.40289	0.0570046	2.70332	0.0572377	0.873633	0.0131608	0.00530676	0.00106135	0.10163	0.00335118
Tamm-2	MS	15.62	1.78122	0.0200209	0.0329978	0.0421219	0.00463158	0	0	0	0	0	0	3.22661	0.217913	0	0	0.0709129	0.00727266	0.0902578	0.0108729	0.037821	0.0020518	0	0	0.27115	0.00687337	0.0619017	0.00465153	0.299857	0.0222178	0.292698	0.00601161	0.0879496	0.00496982	0.293065	0.0145205	4.12065	0.217745	0.673713	0.0222124	4.79436	0.237737	0.152401	0.213762	0	0.00727266	0.0997227	0.00347595
Tamm-27	MS	21.8	1.29346	0.0177075	0.0306702	0.020914	0.00362241	0	0	0	0	0	0	3.77638	0.110697	0	0	0.122683	0.00156869	0.00726769	0.0012588	0.011258	0.00194994	0	0	0.24203	0.00413479	0.107513	0.00508663	0.409786	0.0156978	0.2194	0.00572868	0.159231	0.0128532	0.255216	0.0147228	4.71554	0.131283	0.633847	0.0234947	5.34939	0.116665	0.0458892	0.112744	0	0.00156869	0.118771	0.00332035
Tottarp	MS	3.76667	1.90875	0.626667	0.0990067	0	0	0	0	0	0	0	0	0	0	0	0	0	0	0	0	0.017289	0.00158457	0	0	0.264827	0.0208847	0.102505	0.0158715	0.110219	0.00705093	0.297135	0.017614	0.0057179	0.000524054	0.177632	0.0121489	1.12151	0.050479	0.480485	0.029307	1.60199	0.0793508	0.626667	0.00990067	0	0	0.119794	0.0143916
Ts-5	MS	6.525	4.47391	0	0	0.00912228	0.00182446	0.143984	0.0752336	0	0	0	0	0.292875	0.00561917	0	0	0.322132	0.00610035	0	0	0.0673057	0.00400127	0.196531	0.00890843	0.21973	0.0152688	0.0840255	0.0043497	0.323286	0.0225185	0.230739	0.0161326	0.0698569	0.00243702	0.118849	0.00648321	1.65899	0.0740401	0.419445	0.0209479	2.07844	0.0931785	0.00912228	0.00648875	0.340515	0.0304893	0.151331	0.00820375
Tsu-1	MS	4.73333	3.97157	0.820438	0.156456	0.085039	0.0147292	0	0	0	0	0.0244122	0.0422832	0	0	0	0	0	0.000801018	0.0199382	0.0034534	0.0162959	0.00282253	0	0.0078494	0.134271	0.0232565	0.0508826	0.00881312	0.602375	0.0295334	0.304313	0.0128155	0.136209	0.00539609	0.31091	0.00339995	1.75365	0.0311663	0.751433	0.0113862	2.50509	0.0338883	0.925415	0.0266813	0.0244122	0.00297805	0.0671785	0.0116356
Tu-0	MS	18.1	2.15174	0.565394	0.0210353	0.534461	0.00441995	0	0	0.0161788	0.0280224	0.0356208	0.061697	0	0	0	0	0.0309298	0.00121385	0.143984	0.00254785	0.0645963	0.00152804	0.0181258	0.000492765	0.558218	0.0242075	0.0834198	0.00149623	0.29424	0.00202555	0.454702	0.00490289	0.0471108	0.00126632	0.23444	0.0210106	2.34517	0.0242289	0.736253	0.0270827	3.08142	0.0512667	1.24384	0.00620471	0.0699254	0.00381726	0.148016	0.00039761
ULL2-3	MS	13.45	9.87539	0.0309953	0.0227287	0.00200486	0.000400972	0	0	0.096054	0.0210794	0.21402	0.25862	0	0	0	0	0.111852	0.0223703	0	0	0.0588755	0.00711445	0	0	0.154765	0.0187016	0.0832962	0.00349709	0.158226	0.00412111	0.318662	0.0270173	0.11024	0.00419796	0.493005	0.0296922	0.910089	0.0704461	0.921908	0.0605139	1.832	0.124471	0.0330002	0.00262463	0.310074	0.0553784	0.142172	0.0056006
Uod-1	MS	19.72	17.6181	0.297408	0.202391	0.555413	0.0480443	0.0125161	0.0279868	0.0116854	0.0261294	0.00247463	0.00553345	0	0	0	0	0.0216358	0.00137167	0.125615	0.00355559	0.0717477	0.00535176	0	0	0.199405	0.0132619	0.0544207	0.00150575	0.418717	0.0397745	0.337462	0.00842416	0.0858785	0.00538455	0.143696	0.00333031	1.77104	0.0564633	0.567037	0.0121464	2.33808	0.0655318	0.978436	0.0709025	0.0266761	0.00915608	0.126168	0.00673377
Uod-7	MS	16.4	13.5993	0	0	0.00786759	0.000909117	0.012255	0.0141609	0	0	0	0	0.390066	0.0214425	0.0447986	0.00895971	0.0140682	0.00162561	0.0263117	0.00304037	0	0	0	0	0.05	0.0057735	0.0173573	0.00200483	0.125144	0.0152246	0.129372	0.0075115	0.224956	0.010991	0.223408	0.0100372	0.687868	0.0211701	0.577737	0.0274662	1.26561	0.0132932	0.0341793	0.0183878	0.012255	0.00641009	0.0173573	0.00200483
Vinmerl2	MS	19.48	13.6542	0.0077811	0.0173991	0.0378655	0.00278529	0.011763	0.0161286	0.111114	0.248459	0	0	1.71088	0.0972416	0	0	0.0598099	0.00824385	0	0	0.0296529	0.00422685	0	0	0.237436	0.014403	0.0673656	0.00669178	0.279874	0.0111536	0.50209	0.0232431	0.0661798	0.00161394	0.455998	0.0202621	2.55354	0.116586	1.02427	0.0441747	3.5778	0.158035	0.0456466	0.10027	0.122877	0.0832749	0.0970185	0.0103005
Vins1AV	MS	6.68	3.51667	0.968541	0.573629	0.126061	0.0165525	0	0	0	0	0	0	0	0	0	0	0.00136226	0.000304611	0	0	0.020187	0.002781	0.0232265	0.00358967	0.326086	0.0108502	0.0713567	0.00279984	0.397154	0.0170259	0.494475	0.0447123	0.109892	0.00586318	0.395158	0.0338668	1.93397	0.0906575	0.999525	0.0837876	2.9335	0.152255	1.0946	0.0665992	0.0232265	0.00349107	0.0915437	0.00329581
WAR	MS	10.46	4.88191	0.0617339	0.0828934	0.09019	0.0117102	0	0	0	0	1.14546	0.256132	0	0	0	0	0	0	0.064095	0.00668227	0.019784	0.00206913	0	0	0.138307	0.013255	0.0236072	0.00323665	0.153428	0.00542496	0.287546	0.0323539	0.0688611	0.00492149	0.221706	0.0207931	1.6966	0.268536	0.578114	0.05765	2.27472	0.280946	0.216019	0.0169356	1.14546	0.256132	0.0433912	0.00523576
Ws-0	MS	19.15	8.41457	0	0	0	0	0.0152145	0.0215165	0	0	0	0	0.496763	0.0179728	0	0	0.0129993	0.00183838	0	0	0.0159605	0.00225716	0	0	0.136344	0.010314	0.0244573	0.000644959	0.133838	0.00956095	0.141646	0.0129391	0.0386462	0.000183902	0.116945	0.0106083	0.835576	0.0349508	0.297237	0.0237314	1.13281	0.0586821	0	0.0179728	0.0152145	0.00579914	0.0404178	0.00290211
Yo-0	MS	24.4	8.20731	0.00229909	0.00398214	0	0	0	0	0.0122646	0.021243	0	0	1.20815	0.0309188	0	0	2.18433	0.0587533	0	0	0.0624526	0.00195669	0.011648	0.0020175	0.249529	0.00951599	0.075907	0.00128202	0.162786	0.00280356	0.282074	1.44298e-05	0.0563306	0.00152017	0.00684923	3.37209e-05	3.96936	0.109174	0.345254	0.00147201	4.31462	0.107702	0.00229909	0.0307217	0.0239127	0.0628951	0.13836	0.0032387
Zdr-1	MS	17.6667	3.23471	0.40923	0.146071	0.291017	0.0213186	0	0	0.0747469	0.0450989	0.0346667	0.0403774	0	0	0	0	0	0	0.00881849	0.00152741	0.0445868	0.00145208	0	0	0.303071	0.0050237	0.0331549	0.00211	0.181499	0.0110628	0.383583	0.011731	0.107127	0.0042417	0.296639	0.00616212	1.38079	0.0130663	0.787349	0.0221283	2.16814	0.0348026	0.709066	0.0085266	0.109414	0.00167998	0.0777418	0.00356126
Zdr-6	MS	30.35	1.65974	0.673804	0.131306	0.148747	0.0297494	0	0	0	0	0.0217109	0.0110356	0	0	0	0	0	0	0	0	0.0637365	0.00031536	0	0	0.483267	0.00472619	0.0349294	0.00110415	0.194918	0.00265483	0.310939	0.0140229	0.138287	0.0059678	0.461467	0.00611304	1.62111	0.0221563	0.910693	0.0260678	2.53181	0.0284147	0.822551	0.023467	0.0217109	0.00110356	0.0986659	0.000853848
Zu-1	MS	7.7	4.23025	0	0	0	0	0.473175	0.189361	0	0	0	0	0.434078	0.00613871	0.0253433	0.00348199	1.04485	0.0710256	0	0	0.0887433	0.00189447	0.0181906	0.00249925	0.428898	0.0217287	0.0923626	0.00111711	0.300129	0.0080169	0.188753	0.0119483	0.10795	0.00409125	0.248953	0.00844615	2.90577	0.10613	0.545656	0.0166113	3.45143	0.122472	0	0.00613871	0.491366	0.0719616	0.181106	0.00297669
Aa-0	MS + Allyl	7.4	3.62675	0	0	0	0	0	0	0.244047	0.0452295	0	0	0.353333	0.00275379	0	0	0	0	0	0	0.0629017	0.000787071	0.184463	0.00907717	0.205691	0.000948064	0.12659	0.00319642	0.196295	0.00816759	0.467146	0.00551402	0.191758	0.0145539	0.130965	0.00507454	1.37332	0.00814306	0.78987	0.0243639	2.16319	0.0278945	0	0.00275379	0.42851	0.0045814	0.189492	0.00256501
Ag-0	MS + Allyl	21.7	6.35059	0	0	0	0	0.521151	0.0452293	0	0	0	0	1.62315	0.0258058	0.0228297	0.00198133	2.25545	0.0353277	0	0	0.281696	0.00669002	0.0942887	0.00162942	0.617875	0.0127453	0.285099	0.0212292	0.282313	0.0169757	0.65128	0.0105914	0.0583448	0.00024309	0.357927	0.0400112	5.98385	0.0990181	1.06755	0.0505547	7.05141	0.0566929	0	0.0258058	0.61544	0.0879324	0.566795	0.0147527
Ang-0	MS + Allyl	8.78	3.95942	0	0	0	0	0.386633	0.0244391	0	0	0	0	0.590795	0.00826156	0.0235497	0.00272068	0.931902	0.0187594	0	0	0.16787	0.00673501	0.0907623	0.00528347	0.592413	0.00781789	0.120111	0.000817698	0.185034	0.00411391	0.368189	0.00293204	0.107267	0.00425197	0.240385	0.021747	3.08907	0.0411977	0.715841	0.0245273	3.80491	0.0211495	0	0.00826156	0.477395	0.0348727	0.287981	0.00597573
Bay-0	MS + Allyl	14.34	4.6918	0.695511	0.219816	0.0992533	0.00185486	0	0	0	0	0.0363794	0.0352045	0.262198	0.00470708	0	0	0	0	0	0	0.0691646	0.00141813	0.0103701	0.00142017	0.33489	0.0112707	0.0556249	0.00213752	0.218224	0.00111272	0.185281	0.00234206	0.046523	0.000295332	0.168849	0.00418808	1.78162	0.0316305	0.400653	0.00335776	2.18227	0.0344146	0.794765	0.022475	0.0467496	0.00223136	0.12479	0.00182524
Bg-2	MS + Allyl	12.3667	3.12623	0	0	0	0	0.0733679	0.0664402	0	0	0	0	0.63243	0.00436413	0	0	0.193	0.0110177	0.0269567	0.00244114	0.23421	0.00816077	0	0	0.355958	0.011674	0.127818	0.0151138	0.22636	0.0179051	0.128114	0.00749547	0.0891765	0.00572902	0.110407	0.00478552	1.8701	0.0328249	0.327697	0.0179816	2.1978	0.0478294	0.0269567	0.00667094	0.0733679	0.0160718	0.362027	0.0095955
Bil-7	MS + Allyl	14.25	7.07602	0	0	0	0	0	0	0	0	0	0	1.78427	0.030891	0.000405363	8.10725e-05	0.000913119	0.000182624	0.00237441	0.000474881	0.0368265	0.00256578	0.000779144	0.000155829	0.302925	0.0144908	0.0728464	0.0033208	0.202352	0.00343961	0.31464	0.0104617	0.22119	0.0138626	0.412374	0.0062861	2.40369	0.032384	0.948204	0.018631	3.3519	0.0218014	0.00237441	0.0313358	0.000779144	0.000338453	0.109673	0.00207539
Bor-1	MS + Allyl	11.12	7.97446	0.318517	0.101153	0.294431	0.0173725	0	0	0	0	0	0	0.359398	0.00448944	0	0	0	0	0.151436	0.00604713	0.026395	0.00252017	0	0	0.180519	0.0106508	0.0578051	0.000323871	0.294405	0.00431775	0.191588	0.00919432	0.0901469	0.0057496	0.206907	0.00315347	1.68291	0.0544232	0.488642	0.0021777	2.17155	0.0555057	0.764385	0.0368843	0	0	0.0842001	0.00265691
Bor-4	MS + Allyl	12.225	8.41204	0.7	0.1	0.236139	0.026234	0	0	0.0134064	0.0232206	0.131992	0.00525857	0.329353	0.0148993	0	0	0	0	0.0514147	0.00164857	0.0730792	0.00154833	0	0	0.38784	0.0168361	0.0723647	0.00221398	0.228217	0.00240365	0.454293	0.020818	0.0573358	0.00189115	0.287948	0.00689125	2.22381	0.071382	0.799577	0.0295065	3.02338	0.100888	0.987554	0.0518994	0.145399	0.00415838	0.145444	0.00150169
Br-0	MS + Allyl	5.55	2.66396	0	0	0.0128003	0.00256005	0.066523	0.0449579	0	0	0	0	0.24261	0.0198154	0	0	0.517208	0.0142625	0.282408	0.0326192	0.0560591	0.00799643	0.00188271	0.000376543	0.211788	0.0114072	0.206055	0.0269942	0.414429	0.0425589	0.34832	0.0332883	0.0319209	0.00154086	0.0889956	0.00654808	2.01176	0.0525276	0.469237	0.039298	2.481	0.0916368	0.295208	0.0168005	0.0684057	0.0205556	0.262114	0.034934
Can-0	MS + Allyl	1.575	0.377492	0	0	0.278879	0.0245949	0	0	0	0	0	0	0.24507	0.0264356	0	0	0.428551	0.010513	0	0	0.226831	0.0200046	0.0378641	0.0033393	0.0944825	0.00833258	0.0857427	0.00253869	0.323852	0.00993823	0.121927	0.00200594	0.0487871	0.00169981	0.0477717	0.000682009	1.72127	0.0342256	0.218485	0.00244115	1.93976	0.0351207	0.278879	0.00585303	0.0378641	0.013704	0.312574	0.0224688
Cen-0	MS + Allyl	17.325	6.42878	0	0	0	0	0.279977	0.0283392	0	0	0	0	0.434059	0.0289407	0.0298471	0.00199004	0.400252	0.0254756	0.0138187	0.00276375	0.139278	0.00378296	0.0171104	0.00114082	0.307457	0.0098544	0.0943665	0.00256514	0.133684	0.00536117	0.307502	0.00941966	0.0457161	0.00106829	0.356174	0.00330105	1.84985	0.0552506	0.709392	0.0116514	2.55924	0.0669016	0.0138187	0.0261773	0.297087	0.035933	0.233644	0.00634811
CIBC-17	MS + Allyl	10.64	5.54419	0	0	0	0	0	0	0	0	0	0	2.42823	0.0425541	0	0	0.0691078	0.0094667	0	0	0.0483887	0.00125908	0	0	0.374388	0.00859505	0.122056	0.00693405	0.503667	0.0287454	0.254607	0.00342045	0.123818	0.00460739	0.168177	0.00584744	3.54584	0.066922	0.546602	0.013761	4.09244	0.0799422	0	0.0425541	0	0.0094667	0.170445	0.00614251
Cnt-1	MS + Allyl	5.48	3.58497	0	0	0.131763	0.0180424	0.379436	0.0594245	0	0	0	0	0.202436	0.00802303	0	0	0.139938	0.00968064	0.0583844	0.00799479	0.0402765	0.000751985	0	0	0.175699	0.00620164	0.109862	0.00333552	0.613152	0.0788825	0.214687	0.0157028	0.0864476	0.00508141	0.423409	0.0293094	1.85095	0.0847694	0.724544	0.0192815	2.57549	0.0973675	0.190147	0.0336241	0.379436	0.0441052	0.150138	0.0026304
Col-0	MS + Allyl	9.22	1.07199	0.0148592	0.0208926	0.133729	0.0114993	0	0	2.39126	0.710277	0	0	0.228213	0.0135869	0.110456	0.00285475	0	0	0	0	0.210476	0.00473122	0.125503	0.00918826	0.650422	0.0146793	0.0553998	0.00120687	0.125091	0.00188061	0.587627	0.0154917	0.0527539	0.000431102	0.320202	0.0140431	4.04541	0.0799101	0.960583	0.0290483	5.00599	0.0987257	0.148588	0.0263852	2.51676	0.0765066	0.265876	0.00497199
Dem-4	MS + Allyl	7.85	5.23737	0.033525	0.0225278	0.228578	0.00298183	0	0	0.437571	0.0132678	0	0	0.36715	0.027026	0	0	0	0	0.0316548	0.00394909	0.0189193	0.00378386	0.229766	0.0043029	0.320274	0.0123337	0.0814082	0.000839682	0.267101	0.00587385	0.30195	0.00879543	0.0849138	0.000840554	0.228501	0.018272	2.01595	0.0452821	0.615364	0.0208856	2.63131	0.0586465	0.293758	0.034627	0.667337	0.00399621	0.100327	0.00401572
Do-0	MS + Allyl	8.3	3.15911	0	0	0.0719247	0.0066038	0	0	0.681798	0.155763	0	0	0.324547	0.0114578	0.029115	0.00399264	0.0223623	0.00306662	0	0	0.075143	0.00288908	0.303744	0.00949271	0.193787	0.0101851	0.112658	0.0083463	0.226223	0.0147898	0.249025	0.0223668	0.135297	0.0110103	0.208455	0.0199671	2.0413	0.0820334	0.592778	0.0533222	2.63408	0.135107	0.0719247	0.0165747	0.985542	0.0277217	0.187801	0.0111124
Dra-1	MS + Allyl	23.625	3.55938	1.71809	0.473713	0.338413	0.0161895	0	0	0	0	0.127784	0.019279	0.158635	0.00548565	0	0	0	0	0.0406348	0.00474071	0.160138	0.00421757	0	0	0.891931	0.0290131	0.0443871	0.00140357	0.133084	0.00170211	0.611324	0.0195304	0.0723017	0.00495579	0.230556	0.0116649	3.6131	0.092204	0.914182	0.0265553	4.52728	0.11838	2.09714	0.0596575	0.127784	0.0019279	0.204525	0.00314643
Dra2-1	MS + Allyl	10.02	3.31391	1.06563	0.385379	0.577053	0.0400176	0	0	0.0396915	0.0401971	0	0	0.392644	0.0296627	0	0	0.00641221	0.00143381	0.054582	0.00571817	0.0799643	0.00372792	0.00187156	0.000418493	0.408499	0.017409	0.0508661	0.00266055	0.176661	0.00319942	0.229726	0.0125225	0.0520867	0.00181395	0.303492	0.0177404	2.85387	0.13016	0.585304	0.030384	3.43917	0.158866	1.69726	0.107639	0.041563	0.00481505	0.13083	0.00604314
Dra3-1	MS + Allyl	13.2	9.13072	4.50481	2.84568	0.0838808	0.0126468	0	0	0.0710365	0.0103053	0	0	0.861214	0.0767057	0	0	0.03584	0.00309307	0.0239347	0.00240593	0.00413098	0.000358514	0.00774168	0.0013409	0.300955	0.00528585	0.0528145	0.00699296	0.19871	0.0302205	0.219123	0.00159618	0.0646954	0.00346298	0.0550308	0.00953161	6.14507	0.423725	0.338849	0.0144068	6.48391	0.438122	4.61262	0.376225	0.0787782	0.00544306	0.0569455	0.00663542
Edi-0	MS + Allyl	3.65	0.544671	0	0	0	0	0	0	0	0	0	0	0.394631	0.0112142	0	0	0	0	0	0	0	0	0	0	0.194915	0.00830167	0.0530199	0.00460545	0.348315	0.0119443	0.0634654	0.00032593	0.0450129	0.00268297	0.0671256	0.00279082	0.990881	0.0143267	0.175604	0.00082759	1.16649	0.0148314	0	0.0112142	0	0	0.0530199	0.00460545
Eds-1	MS + Allyl	2.58	0.867179	0	0	0	0	0	0	0	0	0	0	2.59236	0.150363	0	0	0	0	0	0	0	0	0	0	0.295456	0.00853273	0.139225	0.00390714	0.836356	0.0249528	0.213556	0.00219592	0.0294239	0.00270661	0.245102	0.0137028	3.8634	0.167624	0.488082	0.012665	4.35148	0.165642	0	0.150363	0	0	0.139225	0.00390714
Ep-0	MS + Allyl	7.4	2.46374	0	0	0	0	0	0	0.187529	0.126869	0	0	0.242337	0.00192428	0.0146483	0.00292967	0	0	0	0	0.0260817	0.00306793	0.116389	0.0209467	0.119914	0.0197119	0.0132194	0.00264388	0.181034	0.00256073	0.0543119	0.0108624	0.0142555	0.0028511	0.050076	0.00371538	0.901153	0.058125	0.118643	0.0171399	1.0198	0.0749237	0	0.00192428	0.303918	0.0275773	0.0393011	0.005303
Est-1	MS + Allyl	7.9	1.32413	0	0	0.025	0.00244677	0	0	0.748692	0.0706787	0	0	0.277746	0.00336069	0.0496274	0.000171691	0.0198568	0.00232829	0	0	0.0820594	0.00284873	0.215853	0.00811464	0.293451	0.01787	0.0962754	0.00571068	0.284632	0.00688903	0.339355	0.0261624	0.101737	0.000898366	0.16783	0.0195886	2.09319	0.0243142	0.608922	0.0449814	2.70211	0.0657321	0.025	0.0057563	0.964544	0.0138146	0.178335	0.00596444
Fei-0	MS + Allyl	7.68	1.20083	0.0043243	0.00966942	0	0	0.79598	0.0775024	0	0	0	0	1.23947	0.0411141	0	0	0.702179	0.0364718	0	0	0.182039	0.0116293	0.0863217	0.00961284	0.600529	0.0349508	0.257239	0.0108421	0.511483	0.0189926	0.483977	0.0341971	0.0580064	0.00112241	0.195313	0.0106514	4.37956	0.265658	0.737297	0.0453139	5.11686	0.310494	0.0043243	0.0405953	0.882301	0.14963	0.439277	0.0224663
Ga-0	MS + Allyl	17.3	3.08653	0	0	0	0	0	0	0	0	0	0	2.46573	0.0953437	0	0	0.0364569	0.00422341	0	0	0.0293768	0.0034032	0	0	0.156816	0.00279597	0.0143796	0.00166582	0.132663	0.00496063	0.314073	0.0176671	0.0678961	0.00491321	0.254203	0.0142349	2.83543	0.11224	0.636172	0.0368133	3.4716	0.149003	0	0.0953437	0	0.00422341	0.0437563	0.00506902
Gie-0	MS + Allyl	9.44	1.76437	0	0	0	0	0.431454	0.0994541	0	0	0	0	1.7353	0.0504055	0	0	2.5789	0.0646661	0	0	0.168101	0.00630016	0.068817	0.00405099	0.506909	0.0199717	0.179104	0.012513	0.461659	0.0124233	0.566764	0.0216151	0.0595839	0.0011143	0.43944	0.0236397	6.13025	0.164702	1.06579	0.0459394	7.19604	0.187347	0	0.0504055	0.500271	0.0932355	0.347204	0.0116789
Gr-1	MS + Allyl	6.3	2.68049	0.941686	0.283396	0.0911204	0.0203751	0	0	0	0	0.00124	0.00108766	0.285776	0.00372249	0	0	0	0	0	0	0.053392	0.00658881	0	0	0.31797	0.0216758	0.0240252	0.00230133	0.211551	0.0051475	0.241568	0.0162828	0.106879	0.00818262	0.206206	0.0119843	1.92676	0.0736498	0.554653	0.0362481	2.48141	0.108872	1.03281	0.0466326	0.00124	0.000108766	0.0774172	0.0046217
Gy-0	MS + Allyl	6.275	1.89099	0	0	0	0	0.44474	0.0870103	0	0	0	0	0.697866	0.0241015	0	0	1.21705	0.0404219	0	0	0.138601	0.00404271	0.0640604	0.00192542	0.251715	0.00943534	0.280612	0.00272715	0.391816	0.00827086	0.247576	0.00631685	0.065326	0.000425766	0.18246	0.00708746	3.48646	0.053553	0.495362	0.00994218	3.98182	0.0471304	0	0.0241015	0.5088	0.0398048	0.419214	0.00226575
Hau-0	MS + Allyl	11.02	3.31843	0	0	0	0	0.252063	0.271125	0	0	0	0	2.15733	0.0914939	0	0	0.167403	0.00611937	0.0277376	0.00383232	0.0444514	0.00192029	0.00469395	0.000648532	0.330204	0.0074882	0.124609	0.00539702	0.332248	0.0123267	0.232732	0.0226666	0.0996728	0.00979648	0.204314	0.00778891	3.44074	0.138163	0.536718	0.0389973	3.97746	0.116616	0.0277376	0.0943106	0.256757	0.0301968	0.16906	0.00627334
Hod	MS + Allyl	7.16	4.65704	0.00400646	0.00895871	0.0289406	0.00275402	0.00985675	0.0220404	0	0	0	0	2.31619	0.0241913	0	0	0.0627371	0.000662737	0	0	0.0534	0.00396459	0	0	0.305945	0.0141481	0.0545208	0.000877744	0.223584	0.00635368	0.328288	0.0071371	0.0449021	0.000588035	0.17282	0.00972117	3.05919	0.0422129	0.54601	0.0172345	3.6052	0.0496557	0.0329471	0.0250916	0.00985675	0.00197698	0.107921	0.00332681
Hov2-1	MS + Allyl	17.2	5.2144	0.00995567	0.0172437	0.0229983	0.00199886	0	0	0	0	0	0	1.81113	0.032852	0	0	1.71178	0.0180949	0	0	0.0192109	0.00332742	0	0	0.0902747	0.00942975	0.137288	0.00598281	0.291491	0.0116136	0.293065	0.00478539	0.0575915	0.00228225	0.0955572	0.000526241	4.09412	0.0546594	0.446214	0.0074011	4.54033	0.06206	0.032954	0.0317878	0	0.0180949	0.156498	0.00272855
Is-0	MS + Allyl	32.9	2.26053	0.00417703	0.00723483	0.0859686	0.00542687	0	0	0.973536	0.170399	0	0	0.342725	0.00470632	0.063456	0.00188131	0	0	0	0	0.131341	0.00155316	0.0365509	0.00156672	0.617717	0.0146083	0.0288052	0.00177594	0.149531	0.00673901	0.356976	0.00115945	0.0843145	0.00504734	0.199606	0.014713	2.43381	0.0348234	0.640897	0.0187431	3.0747	0.0533506	0.0901456	0.00475018	1.01009	0.0158751	0.160146	0.000330621
Ka-0	MS + Allyl	39.6	2.91381	1.22863	0.10586	0.0416022	0.00177102	0.0107984	0.0215968	0.0539754	0.0342338	0	0	0.454386	0.0187602	0	0	0	0	0	0	0.0506532	0.00121971	0	0	0.337278	0.00354527	0.0378246	0.00207802	0.198635	0.00482287	0.203121	0.00805373	0.0765672	0.00467361	0.21232	0.00418253	2.41378	0.0392814	0.492008	0.010578	2.90579	0.0490783	1.27023	0.0271191	0.0647738	0.00314151	0.0884778	0.00328301
Knox-10	MS + Allyl	11.35	4.07308	0.00973017	0.0194603	0.0415009	0.00479759	0.0178105	0.0205893	0	0	0	0	8.98224	0.166489	0	0	0.150919	0.00193573	0.197658	0.0228498	0.102253	0.000553999	0	0	0.815571	0.010397	0.0647651	0.00432492	0.275574	0.00635021	0.506902	0.0137676	0.146944	0.0190148	0.245581	0.0111598	10.658	0.193021	0.899428	0.0159645	11.5574	0.201445	0.248889	0.18883	0.0178105	0.00366812	0.167018	0.00440045
Knox-18	MS + Allyl	6.575	5.49447	0	0	0.226246	0.0173755	0	0	0	0	0	0	3.42303	0.015698	0	0	0.131924	0.00171686	0	0	0.0694033	0.00813603	0	0	0.433378	0.0182898	0.0758895	0.000665502	0.479558	0.015435	0.792798	0.011331	0.154851	0.00486872	0.478051	0.0195966	4.83943	0.0237689	1.4257	0.0254742	6.26513	0.0342936	0.226246	0.0233335	0	0.00171686	0.145293	0.00818787
Kondara	MS + Allyl	5.35	0.759386	0.0194152	0.0237788	0.0108207	0.00216415	0	0	0	0	0	0	1.17016	0.0119574	0	0	0.14627	0.0036593	0	0	0.00131458	0.00262917	0	0	0.123289	0.00767279	0.0992911	0.00295975	0.339643	0.00283675	0.203743	0.00662484	0.0648738	0.00122746	0.0723304	0.00308318	1.9102	0.00829734	0.340947	0.0090128	2.25115	0.0160444	0.0302359	0.00945936	0	0.0036593	0.100606	0.00443493
Ler-1	MS + Allyl	30.425	5.85513	1.55976	0.0641218	0.429742	0.00318996	0	0	0.126212	0.0154413	0.127354	0.0382496	0.522417	0.00282255	0.0103897	0.00120066	0	0	0.0190045	0.00219622	0.123888	0.00381684	0	0	0.963229	0.00692651	0.0281804	0.00192549	0.21618	0.00553865	0.500844	0.00980141	0.0763527	0.00193827	0.266528	0.0121321	4.12636	0.00469379	0.843725	0.021726	4.97009	0.0230025	2.00851	0.00623745	0.253566	0.00285568	0.152068	0.00253182
Liarum	MS + Allyl	5.64	2.63211	0.02384	0.0326454	0.0331795	0.00454634	0.0110315	0.0151157	0	0	0	0	1.45323	0.0428608	0	0	0.0843737	0.00568206	0.0323976	0.0044392	0.0632098	0.0078249	0.0122672	0.00169049	0.439083	0.0400082	0.0774098	0.00346833	0.231797	0.00235098	0.432126	0.0388922	0.0487045	0.00185292	0.172027	0.0167686	2.46182	0.0435002	0.652857	0.0571466	3.11467	0.093311	0.089417	0.0393985	0.0232987	0.0057668	0.14062	0.0112755
Lis-1	MS + Allyl	13.96	4.03274	0.0258968	0.0367146	0.0292297	0.00197693	0	0	0	0	0	0	2.74935	0.0292511	0	0	0.116753	0.00458883	0	0	0.0347859	0.00327792	0	0	0.291252	0.00869951	0.0563718	0.00540079	0.310588	0.012802	0.237622	0.00552611	0.0452334	0.00255991	0.136496	0.0136927	3.61422	0.0355386	0.419352	0.016827	4.03358	0.0461963	0.0551265	0.0296124	0	0.00458883	0.0911577	0.00867516
LL-0	MS + Allyl	4.86	2.69221	0.011461	0.0174865	0.0117089	0.00105362	0	0	0.175515	0.0846487	0	0	0.313805	0.0238759	0	0	0	0	0.0172892	0.0023735	0.0506703	0.00350334	0.694853	0.0348023	0.16342	0.00988297	0.116743	0.00596633	0.335917	0.0166308	0.238933	0.00795724	0.0450726	0.00125308	0.0347663	0.00294119	1.89138	0.0858969	0.318771	0.00800112	2.21015	0.0924674	0.040459	0.017737	0.870367	0.0252399	0.167413	0.00236546
Lom1-1	MS + Allyl	10.075	3.60959	1.05205	0.493985	0	0	0	0	0	0	0	0	0.171102	0.00479848	0	0	0	0	0.0693534	0.00287322	0.0451519	0.00302529	0	0	0.626743	0.0414864	0.0766038	0.0079014	0.402694	0.0160788	0.369103	0.0268878	0.0357651	0.00199549	0.114262	0.00810889	2.4437	0.0961888	0.51913	0.0350197	2.96283	0.128764	1.1214	0.032922	0	0.00615	0.121756	0.0146046
Lp2_6	MS + Allyl	4.825	2.55913	0.36725	0.0761506	0.311189	0.0120036	0	0	0	0	0	0	0.397282	0.00437728	0	0	0	0	0.0391241	0.00782482	0.0275004	0.00550009	0	0	0.302928	0.0320522	0.0763729	0.00195597	0.216689	0.00645775	0.597822	0.0244283	0.0937931	0.00531783	0.326427	0.0384583	1.73834	0.0446643	1.01804	0.0680022	2.75638	0.112539	0.717563	0.00494015	0	0	0.103873	0.00384099
Lp2-2	MS + Allyl	12.4333	1.44684	0.139149	0.0213859	0.162687	0.00389249	0	0	0	0	0	0	0.274726	0.00348379	0	0	0	0	0	0	0.040195	0.00136249	0	0	0.38646	0.00736272	0.0320226	0.000679297	0.182958	0.00337713	0.143447	0.00202122	0.0483832	0.000649499	0.116639	0.00151326	1.2182	0.0214583	0.308469	0.00399459	1.52667	0.0235877	0.301835	0.00891703	0	0	0.0722177	0.0020277
Lu-1	MS + Allyl	6.2	2.28765	0.413486	0.0723532	0	0	0	0	0	0	0	0	0.282567	0.00300998	0	0	0	0	0.0143341	0.00165689	0	0	0.013564	0.00156786	0.128851	0.00230427	0.0426957	0.0049352	0.264767	0.00333629	0.246322	0.0102565	0.108612	0.00477937	0.151005	0.00470802	1.16026	0.0139137	0.505939	0.0197314	1.6662	0.0318662	0.42782	0.00736059	0.013564	0.00156786	0.0426957	0.0049352
Lz-0	MS + Allyl	10.3	3.40367	0.722712	0.331919	0.413838	0.018232	0	0	0.0422519	0.0237911	0	0	0.357623	0.00539487	0	0	0.0299783	0.00168762	0.106246	0.0062303	0.094143	0.00320338	0	0	0.681713	0.0296408	0.0672074	0.00377504	0.253211	0.0135512	0.433572	0.0204753	0.104682	0.00413002	0.117921	0.00399995	2.76892	0.10258	0.656175	0.024992	3.4251	0.127429	1.2428	0.0534525	0.0422519	0.00405006	0.16135	0.0057248
Mir-0	MS + Allyl	12.98	1.42794	0.0085797	0.0191848	0.00978031	0.00218694	0.770567	0.00338581	0	0	0	0	1.43944	0.0868031	0	0	2.30291	0.131449	0	0	0.614262	0.0691261	0.0373242	0.00511613	0.411082	0.013071	0.52276	0.0383075	0.545492	0.0260237	0.605337	0.0224702	0.0847397	0.00371052	0.425804	0.0403099	6.6622	0.34361	1.11588	0.0649259	7.77808	0.403515	0.01836	0.0860325	0.807891	0.303822	1.13702	0.105907
Mr-0	MS + Allyl	18.36	7.25486	0.00770796	0.0128173	0.0840358	0.0046228	0.00810273	0.0181183	0.851762	0.281054	0	0	0.160705	0.00558718	0.0140175	0.000864418	0	0	0	0	0.0536261	0.00105724	0.0562716	0.00136012	0.157895	0.00460725	0.019202	0.000464947	0.0514921	0.00118637	0.185546	0.00519219	0.0564336	0.000436456	0.117408	0.00506272	1.46482	0.0409031	0.359387	0.0104846	1.8242	0.0503654	0.0917437	0.00965093	0.916136	0.0279209	0.0728281	0.000755879
Mrk-0	MS + Allyl	16.74	1.12492	0.0214502	0.0402327	0.0344619	0.00319025	0	0	0	0	0	0	3.58046	0.185015	0	0	0.111661	0.00574989	0	0	0.0676354	0.00219924	0	0	0.537347	0.00831624	0.0823179	0.00760489	0.290832	0.0205225	0.265021	0.00264772	0.0548415	0.00166379	0.212219	0.00841438	4.72617	0.225298	0.532082	0.00784506	5.25825	0.223471	0.0559121	0.187201	0	0.00574989	0.149953	0.00968155
Na-1	MS + Allyl	2.1	0.5	0	0	0.1316	0.00390167	0	0	0	0	0	0	0.211262	0.0195691	0	0	0	0	0	0	0	0	0	0	0.305736	0.010969	0.0516515	0.00398767	0.32382	0.0107295	0.449658	0.0165073	0.0876732	0.00258886	0.137142	0.00849286	1.02407	0.0120663	0.674473	0.0158903	1.69854	0.027532	0.1316	0.0193149	0	0	0.0516515	0.00398767
Nok-3	MS + Allyl	9.08	4.61378	0.00286037	0.00639599	0.0101035	0.00225921	0	0	0	0	0	0	0.799954	0.0459895	0.107804	0.00702928	0.0891215	0.00155849	0.0858076	0.0191872	0.1741	0.00746246	0.0692173	0.00391349	0.522994	0.0178267	0.05546	0.00288323	0.15869	0.00209615	0.705946	0.0457945	0.0771646	0.00413084	0.460365	0.0225935	2.07611	0.047095	1.24348	0.06567	3.31959	0.083926	0.0987715	0.0665969	0.0692173	0.00385773	0.22956	0.0094047
OMO2-3	MS + Allyl	14.32	7.28093	0.00966272	0.0132375	0.0427991	0.00419918	0	0	0	0	0	0	3.29323	0.0594456	0	0	0.0551898	0.00524123	0.0452465	0.00620282	0.0522783	0.00171134	0	0	0.274781	0.0110636	0.0620319	0.00432044	0.162552	0.00650299	0.428967	0.00726304	0.0929463	0.00605915	0.347569	0.0189855	3.99777	0.0766912	0.869482	0.0312528	4.86726	0.101395	0.0977084	0.0661998	0	0.00524123	0.11431	0.00472494
Or-0	MS + Allyl	8.05	6.11256	0.00904309	0.0107162	0.184085	0.0124312	0	0	0.660935	0.141925	0	0	0.259978	0.00596691	0	0	0	0	0	0	0.0173686	0.00200746	0.255668	0.00694544	0.180121	0.00528622	0.0457929	0.00140466	0.157685	0.00702141	0.0583433	0.00398118	0.0458338	0.000775321	0.12958	0.00744863	1.77068	0.0379966	0.233758	0.0118015	2.00443	0.0468293	0.193128	0.0135621	0.916603	0.0156017	0.0631615	0.00333702
Ost-0	MS + Allyl	13.8	6.88658	0.0198124	0.0296819	0.0197053	0.00230973	0	0	0	0	0	0	1.07798	0.0782969	0	0	0.154761	0.00469632	0	0	0.132802	0.00565985	0	0	0.921864	0.0503675	0.0979136	0.00229607	0.443283	0.0177948	0.35274	0.0205909	0.0742897	0.00318517	0.322609	0.0207475	2.86812	0.0498726	0.749639	0.0434716	3.61776	0.0666657	0.0395177	0.0800047	0	0.00469632	0.230715	0.00536576
Oy-0	MS + Allyl	18.9	8.42971	0	0	0.458397	0.0116576	0	0	0.00602082	0.013463	0	0	0.378305	0.0109774	0.00484485	0.000663571	0.0622608	0.0076143	0	0	0.0170094	0.00232968	0	0	0.279063	0.0171972	0.0281788	0.00266042	0.151983	0.00201775	0.275975	0.00113854	0.0737005	0.00219447	0.0972526	0.00462505	1.38606	0.0426758	0.446928	0.00678364	1.83299	0.0494349	0.458397	0.0214952	0.00602082	0.00774416	0.0451883	0.00426011
Per-1	MS + Allyl	8.675	4.37445	0	0	0.365527	0.0248255	0	0	0	0	0	0	0.149199	0.0105272	0	0	0	0	0.108233	0.00865625	0.023682	0.00274358	0	0	0.167788	0.011397	0.00597209	0.00119442	0.143187	0.00558702	0.135733	0.00921837	0.026147	0.00175471	0.0401045	0.000802111	0.963588	0.05053	0.201985	0.0115864	1.16557	0.0618278	0.473761	0.0418947	0	0	0.0296541	0.00227648
Petergof	MS + Allyl	19.58	8.22478	0.97152	0.570878	0.399918	0.0160566	0	0	0	0	0.0997914	0.0728379	0.38475	0.0160948	0	0	0.00310898	0.000695188	0.0643435	0.00755028	0.0488158	0.00124705	0	0	0.289091	0.00646725	0.0427747	0.00116656	0.177621	0.00773456	0.442737	0.0140071	0.0820483	0.00861811	0.381081	0.0284892	2.48173	0.0543737	0.905866	0.0485756	3.3876	0.0931631	1.43578	0.0533144	0.0997914	0.00719607	0.0915905	0.000726031
Pna-10	MS + Allyl	17.76	7.13008	0.0124117	0.0173436	0.0426591	0.000794047	0	0	0.00993458	0.0136047	0	0	8.88086	0.264661	0	0	0.138146	0.00116257	0.0787982	0.0108107	0.104941	0.0021941	0	0	0.677082	0.00853723	0.0688559	0.00235729	0.144281	0.00569908	0.3604	0.0122483	0.080154	0.0108292	0.176134	0.0136662	10.158	0.277783	0.616688	0.0213298	10.7747	0.274477	0.133869	0.276322	0.00993458	0.00193218	0.173796	0.00425134
Pna-17	MS + Allyl	10.975	2.80639	0.0197783	0.0395567	0.0691117	0.00504369	0	0	0	0	0	0	6.55332	0.0890371	0	0	0.182941	0.001246	0	0	0.112034	0.0016382	0	0	0.567994	0.00276671	0.136362	0.00286061	0.449774	0.0105318	0.732619	0.0237706	0.157898	0.00755396	0.313119	0.0137384	8.09132	0.0840603	1.20364	0.0450561	9.29496	0.12708	0.0888901	0.0898942	0	0.001246	0.248396	0.00158061
Pog-0	MS + Allyl	13.86	7.26106	0.0539432	0.0363152	0.0145198	0.00198884	0	0	0.127401	0.0174739	0	0	1.03129	0.0487094	0.0104145	0.00142652	0.908067	0.0200189	0	0	0.125321	0.00452677	0	0	0.557266	0.0151737	0.0854794	0.00912553	0.204988	0.00830815	0.27433	0.0111496	0.0394543	0.0014951	0.25458	0.0144624	3.11869	0.0362089	0.568365	0.0226251	3.68705	0.0407989	0.0684629	0.0481383	0.127401	0.0288415	0.210801	0.00854554
Pu2-23	MS + Allyl	36.55	1.6318	0	0	0.0743366	0.00523973	0	0	0	0	0	0	2.16873	0.0102375	0	0	0.0719409	0.00102151	0	0	0.0526716	0.000771221	0	0	0.454595	0.0124331	0.0386397	0.00139787	0.271631	0.00550331	0.295756	0.0129438	0.0695478	0.0039728	0.31934	0.0134698	3.13255	0.0235853	0.684644	0.0302218	3.81719	0.046468	0.0743366	0.0131418	0	0.00102151	0.0913113	0.00153467
Pu2-7	MS + Allyl	7.7	2.20151	0.00521199	0.010424	0.0239062	0.00281002	0.00180042	0.00360084	0	0	0	0	1.42337	0.0304935	0	0	0.15475	0.0031574	0	0	0.0148706	0.00172002	0	0	0.176209	0.0071798	0.0311544	0.00219358	0.198453	0.00221345	0.328936	0.0190433	0.0308868	0.00276219	0.217794	0.017908	2.02973	0.0260343	0.577617	0.0396089	2.60734	0.031032	0.0291182	0.0311872	0.00180042	0.00298505	0.046025	0.00315667
Pu2-8	MS + Allyl	8.66667	5.70117	0	0	0	0	0	0	0	0	0	0	1.40048	0.0141739	0	0	0.201233	0.00869935	0	0	0	0	0	0	0.085308	0.00274518	0.0418917	0.000413953	0.199541	0.0012872	0.175196	0.00284266	0.0219465	0.000764239	0.10147	0.00708535	1.92845	0.013575	0.298612	0.00547551	2.22707	0.016071	0	0.0141739	0	0.00869935	0.0418917	0.000413953
Rak-2	MS + Allyl	19	8.77097	1.07413	0.140352	0	0	0	0	0	0	0	0	0.385113	0.0135856	0	0	0	0	0.0685533	0.00593689	0.0258551	0.00223912	0	0	0.313999	0.00855121	0.0285163	0.00246958	0.264493	0.00537892	0.310385	0.0070523	0.0840941	0.00428938	0.299628	0.0111218	2.16066	0.0521965	0.694107	0.0224635	2.85477	0.07466	1.14269	0.0335577	0	0	0.0543714	0.0047087
Ren-1	MS + Allyl	6.2	1.21655	0	0	0	0	0.506648	0.090083	0	0	0	0	0.814398	0.042025	0	0	0.247439	0.0102288	0	0	0.0808307	0.000969214	0.118807	0.0104307	0.267196	0.00394285	0.20007	0.00767008	0.466668	0.0178607	0.524293	0.00639619	0.161267	0.00938364	0.19677	0.00567933	2.70206	0.166465	0.882331	0.0203994	3.58439	0.186524	0	0.042025	0.625456	0.0947111	0.280901	0.00844833
Rev-1	MS + Allyl	7.8	3.46554	0.0176411	0.0305553	0.324416	0.0222711	0	0	1.48757	0.149579	0	0	0.512421	0.0158973	0.0119861	0.00207605	0	0	0.163713	0.0035853	0.0654049	0.00195417	0.874096	0.0102947	0.1793	0.00588113	0.14543	0.00385942	0.241039	0.00600344	0.524022	0.0290572	0.0854761	0.000787035	0.167697	0.00342882	4.02302	0.0126752	0.777196	0.0321991	4.80021	0.0403489	0.50577	0.0142851	2.36167	0.0251354	0.210835	0.00581269
Rmx-A02	MS + Allyl	11	5.21584	0.0114562	0.0160177	0.0593143	0.00451094	0	0	0	0	0	0	4.30095	0.17068	0	0	0.0604979	0.00597581	0	0	0.0442456	0.00251639	0	0	0.354998	0.00783111	0.0491186	0.00450378	0.237188	0.00788034	0.221454	0.00364455	0.0432769	0.00246028	0.148505	0.00579909	5.11777	0.189617	0.413236	0.0101052	5.53101	0.198036	0.0707705	0.1662	0	0.00597581	0.0933642	0.00430569
RRS-7	MS + Allyl	5.32	1.38636	0.01128	0.0162166	0.0255094	0.00350496	0	0	0	0	0	0	3.01668	0.0978971	0	0	0	0	0.179651	0.00245744	0.0223723	0.00307393	0	0	0.214362	0.00229091	0.0954338	0.00388166	0.507459	0.0216558	0.151608	0.00310661	0.0648124	0.00216329	0.136474	0.00275691	4.07275	0.118477	0.352894	0.00703952	4.42565	0.125302	0.21644	0.0970931	0	0	0.117806	0.00362458
Rsh-4	MS + Allyl	9.8	2.26605	0.692759	0.156675	0	0	0	0	0	0	0.308859	0.0469612	0.322083	0.00768491	0	0	0	0	0.286139	0.00550849	0.0424543	0.004021	0.0113593	0.00156089	0.383158	0.00655531	0.0558199	0.00134105	0.190975	0.00397251	0.17674	0.00329497	0.0262159	0.00266232	0.12526	0.00208106	2.29361	0.0168509	0.328216	0.00659114	2.62182	0.0215844	0.978898	0.01369	0.320218	0.0056798	0.0982742	0.00493719
Rubeznhoe-1	MS + Allyl	14.6667	4.42418	0.0161817	0.0280276	0.358058	0.0336752	0	0	0.156	0.0701999	0	0	1.0833	0.0938167	0	0	0.0748253	0.00648006	0	0	0.0787628	0.00682106	0	0	0.386764	0.0334947	0	0	0.195511	0.0188868	0.19681	0.0170443	0.226414	0.0130753	0.0879683	0.00190212	2.34941	0.0985716	0.511192	0.0320216	2.8606	0.129132	0.37424	0.0977365	0.156	0.0205399	0.0787628	0.00682106
San-2	MS + Allyl	18.375	7.96173	0	0	0.118166	0.00808224	0	0	0.854279	0.104621	0	0	0.772093	0.0285292	0.0342758	0.00396542	0	0	0	0	0.158134	0.00119451	0.159804	0.021139	0.490704	0.0114393	0.197875	0.00967443	0.263779	0.00851143	0.600397	0.030642	0.227595	0.0148339	0.494563	0.00843148	3.04911	0.0128687	1.32256	0.0519638	4.37167	0.062009	0.118166	0.0360862	1.01408	0.0258789	0.356009	0.00919509
Sanna2	MS + Allyl	7.5	2.62425	0.0245802	0.0491604	0	0	0	0	0	0	0	0	7.05857	0.147387	0	0	0.289883	0.00593169	0	0	0.144371	0.00269421	0	0	0.542283	0.00859305	0.312981	0.0116402	0.845333	0.0291629	0.568972	0.0110262	0.0921826	0.00384118	0.347357	0.0082003	9.218	0.187717	1.00851	0.0223902	10.2265	0.201711	0.0245802	0.149597	0	0.00593169	0.457352	0.0138829
Sap-0	MS + Allyl	7.46	2.40687	0.304964	0.207356	0.0194546	0.00435018	0	0	0	0	0	0	0.175247	0.00624548	0	0	0	0	0	0	0	0	0	0	0.142817	0.00544992	0.0414242	0.00456101	0.233199	0.0130397	0.062215	0.00279626	0.0359677	0.00137863	0.0597526	0.00285946	0.917105	0.0465478	0.157935	0.00696656	1.07504	0.0534653	0.324418	0.0255192	0	0	0.0414242	0.00456101
Sha	MS + Allyl	13.26	6.14068	0.00694151	0.00969742	0.0142878	0.00195644	0.0130284	0.0291324	0	0	0	0	1.24091	0.0229657	0	0	2.10717	0.039892	0	0	0.0635071	0.00261438	0	0	0.188974	0.00659707	0.13482	0.00461311	0.204401	0.00254343	0.214491	0.00781474	0.0662835	0.00275286	0.129092	0.00488006	3.97404	0.0679122	0.409867	0.0110556	4.38391	0.0749017	0.0212293	0.0239873	0.0130284	0.0408148	0.198328	0.00468513
Sorbo	MS + Allyl	18.425	6.62036	0.0131985	0.0186349	0.0219557	0.00207704	0.0198622	0.0397244	0.0060577	0.0121154	0	0	1.59274	0.102933	0	0	3.57448	0.238534	0	0	0.101784	0.00444095	0	0	0.333498	0.0145244	0.115197	0.00182457	0.223848	0.00876689	0.292522	0.0167036	0.0487834	0.00288721	0.0307881	0.00167844	6.00262	0.334753	0.372094	0.0148541	6.37471	0.349525	0.0351542	0.104045	0.0259199	0.221603	0.216981	0.00432229
Sq-1	MS + Allyl	4.475	1.44539	0.00832325	0.0166465	0.070335	0.008254	0.717837	0.0189277	0	0	0	0	0.558157	0.0170501	0	0	2.95102	0.102196	0	0	0.21789	0.00450665	0.0998513	0.0078409	0.739521	0.0162175	0.202549	0.00447038	0.494402	0.00609814	0.434582	0.0161004	0.0825615	0.0084881	0.264711	0.00908544	6.05988	0.171561	0.781854	0.016765	6.84174	0.186733	0.0786583	0.0209014	0.817688	0.147641	0.420439	0.00888425
St-0	MS + Allyl	9.58	7.59388	1.4795	0.934633	0.0806578	0.00113732	0.00320515	0.00716692	0	0	0.00517842	0.0115793	0.276108	0.0158059	0	0	0.0126761	0.00283447	0	0	0.100525	0.00847046	0.0408907	0.00559983	0.491876	0.0418524	0.108354	0.00276263	0.257466	0.0146575	0.322107	0.0201481	0.0421918	0.000328319	0.241369	0.00854902	2.85643	0.179638	0.605667	0.0283542	3.4621	0.207873	1.56015	0.109319	0.0492743	0.00712292	0.208879	0.0112266
Ste-0	MS + Allyl	16.16	1.47058	0.0575727	0.121161	0	0	0.0340618	0.0468097	0	0	0	0	1.7545	0.0856976	0	0	0.0745087	0.00479882	0	0	0.0571574	0.0016407	0	0	0.441213	0.0150826	0.0774496	0.00109267	0.292667	0.00484905	0.229797	0.00792463	0.0687262	0.0010102	0.188932	0.00798635	2.78913	0.119948	0.487455	0.011349	3.27658	0.127931	0.0575727	0.0919825	0.0340618	0.00899086	0.134607	0.00246488
Stw-0	MS + Allyl	8.34	5.68489	0.316883	0.0105271	0.144392	0.000969029	0.0115	0.0132791	0	0	0.287622	0.132929	0	0	0	0	0	0	0	0	0.0334786	0.000863558	0	0	0.252438	0.00155167	0.0281854	0.000902356	0.193852	0.000478961	0.130779	0.000898268	0.0588258	0.00159647	0.0330416	0.000813097	1.26835	0.0175085	0.222647	0.00330783	1.491	0.0150997	0.461275	8.36799e-05	0.299122	0.0126138	0.061664	3.87986e-05
Ta-0	MS + Allyl	12.775	0.419325	0.586863	0.306837	0.477604	0.0197451	0	0	0	0	0	0	0.251513	0.00951441	0	0	0.0217831	0.00153588	0.0568469	0.00152907	0.0542899	0.00223509	0	0	0.390427	0.0153644	0.0328106	0.00282829	0.0927243	0.00188568	0.436466	0.0178146	0.0744603	0.00140392	0.367643	0.0164367	1.96486	0.0599867	0.87857	0.0323181	2.84343	0.0788614	1.12131	0.0529883	0	0.00292146	0.0871005	0.00103681
Tamm-2	MS + Allyl	12.8333	3.66652	0.00369253	0.00639564	0.0581602	0.00466717	0	0	0	0	0	0	2.71809	0.203087	0	0	0.0294254	0.00259146	0	0	0.0125444	0.00130975	0	0	0.154603	0.00471631	0.0302605	0.00162569	0.22818	0.0227862	0.165317	0.00587642	0.0838761	0.00170039	0.186933	0.00850455	3.23495	0.223594	0.436126	0.0139756	3.67108	0.236701	0.0618528	0.200663	0	0.00259146	0.0428049	0.000389387
Tamm-27	MS + Allyl	16.48	1.40026	0.0149723	0.0226431	0.0187138	0.00418452	0	0	0	0	0	0	3.86037	0.164869	0	0	0.119813	0.00460577	0	0	0.00990265	0.0022143	0	0	0.203024	0.00880371	0.115439	0.00837731	0.37797	0.0172164	0.1772	0.00732461	0.0713682	0.00209832	0.249695	0.0197276	4.72021	0.204354	0.498263	0.0287711	5.21847	0.233014	0.033686	0.166658	0	0.00460577	0.125342	0.00813663
Tottarp	MS + Allyl	17.52	9.60869	1.53788	0.175786	0	0	0	0	0	0	0	0	0.440455	0.0122327	0	0	0	0	0.0135496	0.00186743	0.0540984	0.00128048	0	0	0.311146	0.0151292	0.0272039	0.00155167	0.115104	0.00521902	0.244754	0.010745	0.0444189	0.00267597	0.159285	0.0027142	2.49944	0.0291451	0.448458	0.0110901	2.9479	0.038657	1.55143	0.0133059	0	0	0.0813023	0.00268678
Ts-5	MS + Allyl	15.24	1.87563	0.0117561	0.0178651	0.00632947	0.000867349	0.137312	0.0795342	0	0	0	0	1.12866	0.0319543	0.00988515	0.0013546	0.900512	0.0177516	0	0	0.0587957	0.00543168	0.206121	0.00675095	0.221015	0.0109511	0.149183	0.00484424	0.333768	0.0127948	0.340276	0.0169587	0.055371	0.00209878	0.127061	0.00873831	3.16334	0.0520955	0.522708	0.0266738	3.68604	0.0755916	0.0180856	0.031557	0.343433	0.0200939	0.207979	0.00980557
Tsu-1	MS + Allyl	14.275	5.06713	1.18838	0.41654	0.212674	0.0067762	0	0	0	0	0	0	0.321929	0.00835104	0	0	0	0	0.086888	0.00731086	0.0450067	0.00187576	0	0.00186087	0.20744	0.00899897	0.0880437	0.00265672	0.339942	0.00976897	0.424161	0.015347	0.0877998	0.00755376	0.154573	0.00502969	2.49031	0.0576662	0.666534	0.0227163	3.15684	0.0760485	1.48794	0.0454821	0	0.00186087	0.13305	0.00369038
Tu-0	MS + Allyl	13	6.73758	0.558237	0.491776	0.450406	0.0582234	0	0	0.0124978	0.0027946	0.0703574	0.0157324	0.109904	0.0101952	0	0	0.0129138	0.00288761	0.149444	0.0141281	0.0611443	0.00859398	0.00704277	0.000974513	0.544104	0.0586543	0.117184	0.0113202	0.25515	0.0104591	0.581065	0.0874377	0.039539	0.00247272	0.27261	0.0369481	2.34839	0.170094	0.893214	0.12213	3.2416	0.258428	1.15809	0.117325	0.089898	0.018474	0.178328	0.0121446
ULL2-3	MS + Allyl	12.16	4.40148	0.196957	0.166185	0.0203375	0.0028376	0	0	0.142022	0.0175701	0.34977	0.0821089	0.283655	0.0232048	0	0	0.305908	0.0684031	0	0	0.108666	0.0108016	0	0	0.33196	0.0193765	0.146942	0.0151454	0.253979	0.00472763	0.565905	0.0119808	0.110537	0.00230512	0.342953	0.00542386	2.1402	0.172761	1.0194	0.0158609	3.15959	0.168152	0.217294	0.0404709	0.491791	0.178371	0.255608	0.0259389
Uod-1	MS + Allyl	15.9	9.8861	0.323543	0.187644	0.759368	0.0547097	0	0	0	0	0	0	0.429265	0.0190591	0.00679268	0.00151889	0.00103679	0.000231834	0.428742	0.0343772	0.0456499	0.00319465	0.00652678	0.00145943	0.160849	0.00267723	0.047858	0.00236288	0.15995	0.0103427	0.193983	0.00525439	0.0576887	0.00242844	0.145712	0.00585694	2.36958	0.129211	0.397384	0.0129475	2.76696	0.141731	1.51165	0.117024	0.00652678	0.00308542	0.0935079	0.00453037
Uod-7	MS + Allyl	9.94	8.05841	0.0370053	0.0166693	0	0	0.00735082	0.0085692	0	0	0	0	1.1793	0.0170081	0	0	0	0	0	0	0.0133856	0.00156042	0	0	0.160889	0.00304408	0.0304354	0.000663857	0.208996	0.00223693	0.171875	0.00971908	0.129103	0.00977585	0.222319	0.0141202	1.63737	0.0225339	0.523296	0.03361	2.16066	0.0531622	0.0370053	0.0161638	0.00735082	0.00194395	0.043821	0.00106136
Vinmerl2	MS + Allyl	9.53333	5.70643	0.0132651	0.0229759	0.0367376	0.00321566	0.0108667	0.00941088	0	0	0	0	3.87159	0.121175	0	0	0.120237	0.00251895	0	0	0.0919063	0.0013287	0	0	0.606372	0.020825	0.0709883	0.00509998	0.228398	0.0121896	0.459765	0.00828126	0.0558589	0.00052351	0.478652	0.00627012	5.05036	0.120815	0.994276	0.0140279	6.04464	0.133666	0.0500028	0.125588	0.0108667	0.00210527	0.162895	0.00377128
Vins1AV	MS + Allyl	8.68	5.88914	1.09931	1.02626	0.333539	0.0331929	0.0712771	0.0925727	0	0	0	0	0.437129	0.032873	0.0282625	0.00565251	0	0	0	0	0.0462412	0.00538041	0	0	0.455005	0.0298114	0.0232869	0.0015822	0.197041	0.0133467	0.524995	0.0413085	0.0861482	0.00516395	0.224642	0.0171353	2.69109	0.173826	0.835785	0.0634534	3.52688	0.236439	1.43285	0.135095	0.0712771	0.00538062	0.0695281	0.0065619
WAR	MS + Allyl	8.92	4.66122	0.527638	0.543868	0.394115	0.0304335	0	0	0	0	0	0	0.233621	0.00879672	0	0	0	0	0.195199	0.0130638	0.0112765	0.0025215	0	0	0.216193	0.01068	0.0306021	0.00204011	0.220162	0.00427091	0.221782	0.0153183	0.0461231	0.000438776	0.0746659	0.00219296	1.82881	0.0987087	0.342571	0.0176687	2.17138	0.116358	1.11695	0.0848291	0	0.00101882	0.0418786	0.00454782
Ws-0	MS + Allyl	17.2	1.12793	0.0453787	0.0907574	0.0677206	0.00174667	0.00445982	0.00891964	0.320313	0.0673788	0	0	0.354564	0.00937642	0.00618477	0.00123695	0.00869394	0.00173879	0.00425187	0.000850374	0.0284966	0.00569932	0.886609	0.0463919	0.241362	0.0195067	0.110477	0.00644482	0.34863	0.00982801	0.238912	0.0137463	0.0644355	0.00230834	0.189321	0.00688708	2.42714	0.045451	0.492669	0.0228443	2.91981	0.0548723	0.117351	0.0147345	1.21138	0.0325097	0.138973	0.00240914
Yo-0	MS + Allyl	15.85	7.49778	0.00791047	0.0158209	0	0	0	0	0	0	0	0	1.35994	0.0192063	0	0	2.65564	0.0211518	0	0	0.103551	0.00426158	0.0460611	0.00150727	0.278426	0.00785969	0.119405	0.00144232	0.208219	0.00185755	0.296275	0.00361698	0.0657649	0.000748224	0.0137889	0.000602593	4.77916	0.0383032	0.375828	0.00314191	5.15499	0.0047222	0.00791047	0.0178409	0.0460611	0.0207771	0.222957	0.00560233
Zdr-1	MS + Allyl	38.9	2.5632	0.55936	0.175951	0.62303	0.0396508	0	0	0	0	0.0591451	0.0186138	0.344408	0.0163182	0	0	0	0	0.0474058	0.00371229	0.0636485	0.00156782	0	0	0.411873	0.0204767	0.0290114	0.000885584	0.0867055	0.00365658	0.40872	0.0233585	0.114833	0.00387542	0.413038	0.0256597	2.22459	0.0497831	0.936591	0.0475181	3.16118	0.0942003	1.2298	0.0361483	0.0591451	0.00186138	0.0926599	0.00176016
Zdr-6	MS + Allyl	16.15	7.56153	0.659117	0.0972168	0	0	0	0	0	0	0.0875641	0.0157445	0.761136	0.0139713	0	0	0	0	0	0	0.0912826	0.00131943	0	0	0.519336	0.0048911	0.0373873	0.001002	0.160315	0.00579226	0.319987	0.0142084	0.144312	0.00323776	0.495401	0.00837338	2.31614	0.0221556	0.9597	0.0245812	3.27584	0.00491909	0.659117	0.0204219	0.0875641	0.00157445	0.12867	0.00117385
Zu-1	MS + Allyl	4.46	3.16417	0	0	0	0	0.0782948	0.0907193	0	0	0	0	0.630753	0.00974285	0.0239763	0.0027781	0.953194	0.0466916	0	0	0.165774	0.00318655	0	0	0.344721	0.0114654	0.0977172	0.00670473	0.310578	0.0238805	0.181728	0.00827179	0.0660173	0.00588354	0.0541389	0.00360309	2.60501	0.0625537	0.301884	0.00470997	2.90689	0.0671789	0	0.00974285	0.0782948	0.0315355	0.263491	0.00942508
[truncated: 10 more columns]
