# Supplementary material for: The Defense Metabolite, Allyl Glucosinolate, Modulates Arabidopsis thaliana Biomass Dependent upon the Endogenous Glucosinolate Pathway
Source: Front Plant Sci. 2016 Jun 1;7:774. doi: 10.3389/fpls.2016.00774 (PMC4887508; doi:10.3389/fpls.2016.00774)
Supplement: Supplementary file 6 [file Table6.XLS]

## Sheet: Table_S6
Table S6. Significant Spearman correlation coefficients and P values between the relative response on plant biomass and each GSL relative response of 96 Arabidopsis thaliana natural accessions.
Traits		Correlation Coefficients	P value
methylsulfinylalkyl / methylthioalkyl		-0.496	<.0001
total Aliphatics		0.486	<.0001
total C3 GLS		0.474	<.0001
Short chain GLS		0.442	<.0001
8MSO		0.419	<.0001
total methylsulfinylalkyl		0.399	<.0001
7MSH		0.376	0.0002
Total C8 GLS		0.274	0.0068
NMOI3M		0.274	0.0069
long chain GLS		0.262	0.0098
total Indolics		0.258	0.0112
I3M		0.24	0.0184
short vs long		0.234	0.0216
total alkyl		0.203	0.0472
total C7 GLS		0.203	0.0476
