# Supplementary material for: The Defense Metabolite, Allyl Glucosinolate, Modulates Arabidopsis thaliana Biomass Dependent upon the Endogenous Glucosinolate Pathway
Source: Front Plant Sci. 2016 Jun 1;7:774. doi: 10.3389/fpls.2016.00774 (PMC4887508; doi:10.3389/fpls.2016.00774)
Supplement: Supplementary file 7 [file Table7.XLS]

## Sheet: Table_S7
	Table S7. Average of plant biomass (mg/plant) and GSL content (µmol/g of fw) in each of the seven glucosinolate gene mutant genotypes evaluated (AOP2, myb28, myb29, myb28/29, gsm1, gsox1/3, gsox3) and Col-0.
			Weight		3MSP		4MSB		Allyl		5MSP		3-butenyl		6MSH		7MSH		4MTB		8MSO		I3M		4MOI3M		NMOI3M		7MTH		8MTO		Long chain GLS		Short chain GLS		total C4 GLS		4MSB/MTB
	Genotype	Treatment	Mean	SD	Mean	SD	Mean	SD	Mean	SD	Mean	SD	Mean	SD	Mean	SD	Mean	SD	Mean	SD	Mean	SD	Mean	SD	Mean	SD	Mean	SD	Mean	SD	Mean	SD	Mean	SD	Mean	SD	Mean	SD	Mean	SD
	AOP2	MS	4.475	1.51197	0.0934296	0.139969	0.213718	0.122308	0.158929	0.0940777	0.0423988	0.0192294	1.45295	0.170558	0	0	0.0384408	0.0137728	0.0241824	0.00831712	0.00102348	0.000484168	0.189176	0.123754	0.034654	0.0118403	0.046892	0.0162379	0.0771988	0.0510627	0.00344215	0.00468277	0.124316	0.0545543	1.96142	0.546142	0.246018	0.126341	0.0846377	0.00340312
	AOP2	MS + Allyl	5.98407	1.77209	0.0424718	0.0268165	0.174855	0.055392	0.544246	0.194653	0.0726883	0.0266119	2.38828	0.513061	0	0	0.0852388	0.0322341	0.0201084	0.00506421	0.00146557	0.000586514	0.230204	0.0784599	0.0336757	0.00898129	0.0582215	0.0312245	0.106599	0.205442	0.00811858	0.00788021	0.201422	0.194407	3.22254	0.816534	0.193403	0.0575159	0.0888973	0.00354214
	Myb28	MS	9.3	1.25318	0.0853347	0.0426545	0.631079	0.250945	0	0	0.0262449	0.011248	0	0	0.00612413	0.0105635	0.000731283	0.00197375	0.0544237	0.0264085	3.49667e-05	7.00913e-05	0.188706	0.0739212	0.0357855	0.0112204	0.0347944	0.00860209	0.0342637	0.0310515	0.00499537	0.0030546	0.0438938	0.0332532	0.742659	0.304848	0.728774	0.275918	0.0895503	0.00378927
	Myb28	MS + Allyl	6.77037	1.0784	0.151014	0.0648948	0.726999	0.194622	0.182139	0.0637378	0.0361297	0.0113783	0	0	0.00308222	0.00450027	0.0011144	0.00160533	0.029163	0.00626637	6.02333e-05	8.32278e-05	0.231132	0.0757064	0.0312261	0.00522097	0.0435595	0.0127506	0.0927906	0.138104	0.0076565	0.00557332	0.0893356	0.13631	1.09628	0.334632	0.781485	0.19918	0.0961614	0.000999529
	Myb28/29	MS	4.475	1.11197	0.0460246	0.0692939	0.030069	0.0181452	0	0	0.00214463	0.00517352	0	0	0.00331255	0.00516353	0.00226986	0.00548943	0.00406385	0.00108892	7.26e-05	0.000129692	0.229759	0.107043	0.0421887	0.0148816	0.0642959	0.0346363	0.0891526	0.172017	0.00545193	0.0038294	0.155609	0.234262	0.0782382	0.0926126	0.0328685	0.0323471	0.0960378	0.0030133
	Myb28/29	MS + Allyl	5.99519	1.38154	0.0239352	0.0316477	0.0165883	0.0124175	0.199827	0.0755083	0.00589586	0.013339	0	0	0.00727999	0.0123904	0.0093521	0.0254555	0.00152789	0.000182238	3.17185e-05	2.84962e-05	0.309398	0.102874	0.0379739	0.0103371	0.0706178	0.031778	0.0588032	0.0704277	0.00774456	0.0064807	0.0756108	0.0840196	0.246246	0.132912	0.0793864	0.178138	0.0979262	0.0039083
	Myb29	MS	9.78905	1.67296	0.15341	0.169517	0.830959	0.144651	0	0	0.0512135	0.00722317	0	0	0.0205936	0.00425418	0.0516632	0.0110194	0.0812947	0.0148033	0.00191702	0.000488866	0.177588	0.0421863	0.0409942	0.00919934	0.0430151	0.0131279	0.0713049	0.0685101	0.00822594	0.00897869	0.153705	0.0740069	1.03558	0.321391	0.920791	0.156851	0.0915085	0.00175354
	Myb29	MS + Allyl	6.80333	1.18478	0.127482	0.0737806	0.903752	0.320727	0.201699	0.0951543	0.0510631	0.0182193	0	0	0.0289753	0.0125184	0.0751522	0.0317274	0.042932	0.00813149	0.0016767	0.000665758	0.216132	0.100547	0.0303739	0.00868698	0.0481898	0.0238281	0.0515661	0.0408639	0.00678817	0.00649005	0.164158	0.0470347	1.284	0.507881	0.983775	0.352599	0.0954326	0.00189515
	gsm-1	MS	9.43857	2.71569	0.198696	0.332073	0.298911	0.130788	0	0	0.00861989	0.0084613	0	0	0.110162	0.267244	0.0220551	0.00845567	0.0166149	0.00121809	0.00103703	0.000550871	0.195177	0.0565968	0.0393996	0.00839255	0.036157	0.0127551	0.0492274	0.0475719	0.00401959	0.00339998	0.186502	0.270333	0.506226	0.471323	0.315526	0.135756	0.0944283	0.00390952
	gsm-1	MS + Allyl	8.73333	1.66209	0.194659	0.462809	0.278012	0.110127	0.236602	0.0796	0.00305302	0.00390609	0	0	0.0079636	0.00614534	0.0255263	0.00691495	0.0132763	0.00135877	0.00113273	0.000385829	0.267131	0.104595	0.0403889	0.00817987	0.0536304	0.0175834	0.0610415	0.0570906	0.00665503	0.00899887	0.102319	0.0641409	0.712327	0.656442	0.281289	0.11007	0.0986165	0.00308978
	gsox-1/3	MS	10.5333	1.64731	0.135029	0.0715243	0.849382	0.0906001	0	0	0.0410269	0.00762609	0	0	0.0146631	0.00579595	0.0322232	0.00999935	0.209653	0.0470791	0.00146598	0.00094969	0.106694	0.0194151	0.0346352	0.0100274	0.027303	0.00630746	0.0512712	0.0460822	0.00488992	0.00399349	0.104513	0.0470174	1.02544	0.16975	1.06845	0.0948162	0.0794708	0.00432797
	gsox-1/3	MS + Allyl	7.084	1.4513	0.237796	0.128984	1.83446	0.475106	0.225825	0.100667	0.0754465	0.0271325	0	0	0.0273114	0.0115412	0.0665558	0.0279259	0.210503	0.059857	0.00156765	0.000603205	0.208625	0.0913129	0.0386186	0.00847519	0.0438845	0.0159	0.0757628	0.0654588	0.00469533	0.00234606	0.160593	0.0478257	2.37353	0.731889	1.94496	0.470998	0.0891197	0.00310361
	gsox-3	MS	10.0917	1.23589	0.193814	0.0880307	0.810841	0.260595	0	0	0.0587876	0.015869	0	0	0.0185104	0.00585969	0.0423231	0.0128002	0.127182	0.0291534	0.00178243	0.000542537	0.138684	0.0469866	0.0373048	0.00929058	0.0390982	0.0119854	0.0606419	0.0524537	0.00777531	0.00727798	0.131033	0.0656716	1.06344	0.364495	1.30754	0.128573	0.0901776	0.00216331
	gsox-3	MS + Allyl	7.54815	1.19758	0.227527	0.113526	1.49128	0.367321	0.232786	0.110758	0.0778118	0.0202805	0	0	0.027645	0.00677121	0.066775	0.0209357	0.0622136	0.0124755	0.0019612	0.000862029	0.205678	0.0877813	0.0338662	0.00755566	0.0452669	0.0151256	0.0515178	0.0472888	0.00769248	0.00861331	0.155591	0.0424673	2.02941	0.611885	1.72253	0.240497	0.0960959	0.0010258
	Col-0	MS	9.14533	1.78661	0.193814	0.0880307	1.20012	0.139098	0	0	0.069807	0.0148763	0	0	0.0179941	0.00466296	0.0431843	0.0112859	0.155036	0.0253395	0.00159097	0.000801319	0.168497	0.0496735	0.0425244	0.0116227	0.0432539	0.011308	0.054949	0.0361798	0.00756586	0.00699215	0.127054	0.0339742	1.46374	0.242005	1.37507	0.150852	0.0885388	0.00193699
	Col-0	MS + Allyl	6.40111	0.591426	0.127527	0.113526	1.61344	0.185532	0.195237	0.0527495	0.0795376	0.014468	0	0	0.0263346	0.00587735	0.0633467	0.0139342	0.0438865	0.00952514	0.00162982	0.000777701	0.213711	0.0792661	0.0334437	0.00833717	0.056801	0.0307522	0.0533759	0.0381923	0.0088012	0.00693193	0.159249	0.0406404	2.01574	0.366275	1.64853	0.24939	0.0971206	0.000764967
